# Supplementary material for: Genome-Wide Association Study of Six Forage Traits in Ramie (Boehmeria nivea L. Gaud)
Source: Plants (Basel). 2022 May 28;11(11):1443. doi: 10.3390/plants11111443 (PMC9182863; doi:10.3390/plants11111443)
Supplement: Supplementary file 1 [file plants-11-01443-s001.zip]

Archive with 1 entries (1 files):
- Supplyment-Table S1ú1⁄42ú1⁄43ú1⁄44ú1⁄45.xlsx
