# Supplementary material for: Genome-Wide Association Study of Six Forage Traits in Ramie (Boehmeria nivea L. Gaud)
Source: Plants (Basel). 2022 May 28;11(11):1443. doi: 10.3390/plants11111443 (PMC9182863; doi:10.3390/plants11111443)
Supplement: Supplementary file 1 [file plants-11-01443-s001.zip › Supplyment-Table S1ú1⁄42ú1⁄43ú1⁄44ú1⁄45.xlsx]

## Sheet: Table S1
Table S1 Basic information for 301 ramie accessions
Accession ID	Name	Place of collection
IBFC001	Wuchangdayelv	Hubei, China
IBFC002	daza4-1	Hunan, China
IBFC003	changchunqinma	Guizhou, China
IBFC004	Hongpizhu 2	Guangxi, China
IBFC005	Tuandouma 3	Guizhou, China
IBFC006	Zhongzhu 1	Hunan, China
IBFC007	Congfengbaima 2	Chongqing, China
IBFC008	Puqidayelv 2	Hubei, China
IBFC009	huanganyema	Hubei, China
IBFC010	Taohuazhuma 2	Sichuan, China
IBFC011	Xiawutunyuanma 1	Guizhou, China
IBFC012	Zhenningzhuma	Guizhou, China
IBFC013	Zigongqingpi	Sichuan, China
IBFC014	Huangzhuangdou	Jiangxi, China
IBFC015	Huangpizi	Jiangxi, China
IBFC016	Hongchuangen	Sichuan, China
IBFC017	Donganyuanma	Hunan, China
IBFC018	Huangpinghuangganma	Guizhou, China
IBFC019	Hongxinma	Jiangxi, China
IBFC020	88-A1	Hunan, China
IBFC021	Yedouzi	Jiangxi, China
IBFC023	Guhuazhuma	Chongqing, China
IBFC024	Qianma	Jiangxi, China
IBFC025	Fulisima	Chongqing, China
IBFC026	Yindiqingma	Guizhou, China
IBFC027	Dafangyuanma	Guizhou, China
IBFC028	Baiyema	Jiangxi, China
IBFC029	Linshui 3	Sichuan, China
IBFC030	Hongsun 2	Hubei, China
IBFC031	Wuxilongdianxianma	Chongqing, China
IBFC032	Bailuxianma 1	Chongqing, China
IBFC033	Longhuilvma 1	Hunan, China
IBFC034	manniangzhuma	Hunan, China
IBFC036	Hubeixiyelv	Hubei, China
IBFC037	Shimenxianma 2	Hubei, China
IBFC038	Donganma	Hunan, China
IBFC039	Hongxuan 1	Sichuan, China
IBFC040	Xianninghuangganma	Hubei, China
IBFC041	Dushanyuanma	Guizhou, China
IBFC042	Wumingma 1	Sichuan, China
IBFC043	Xinjiezhuma	Yunnan, China
IBFC044	Houpizhong 1	Hunan, China
IBFC045	Qingyema	Hunan, China
IBFC046	Houpizhong	Hunan, China
IBFC047	TG6	Hubei, China
IBFC048	Zuzibian	Jiangxi, China
IBFC049	daxian 0	Sichuan, China
IBFC050	Yizhang yuanma	Hunan, China
IBFC051	Huangkehong	Jiangxi, China
IBFC052	Hupima	Jiangxi, China
IBFC053	Weizhima	Hunan, China
IBFC054	Zuzima	Jiangxi, China
IBFC055	Huangqingdou	Jiangxi, China
IBFC056	Jigubai	Hunan, China
IBFC058	Hongjiema	Hunan, China
IBFC059	Guangpima	Jiangxi, China
IBFC060	Qingza5-2	Hunan, China
IBFC061	Wushanqingma	Chongqing, China
IBFC062	Zhuyou 2	Guizhou, China
IBFC063	Chongtianpao	Hunan, China
IBFC064	Luodianmima	Hunan, China
IBFC065	Huaqiuqinganma	Guizhou, China
IBFC066	Febghuangxianma	Chongqing, China
IBFC067	Qingganma	Guizhou, China
IBFC068	Huangbaima	Sichuan, China
IBFC069	Gaojiaowutong	Jiangxi, China
IBFC070	1-36qingbai	Hunan, China
IBFC071	Baiganqingma	Guangxi, China
IBFC072	Xiangzhu 1	Hunan, China
IBFC073	NC03	Hunan, China
IBFC074	Zoubianhuang	Jiangxi, China
IBFC075	Fenyiyema	Jiangxi, China
IBFC076	Huangnidou	Jiangxi, China
IBFC077	Qingyangjiama	Chongqing, China
IBFC078	Wanxianchuangenma	Chongqing, China
IBFC079	Xiangtandayebai	Hunan, China
IBFC080	83-139	Hunan, China
IBFC081	Nuoma	Yunnan, China
IBFC082	Guangfengdayeqing	Jiangxi, China
IBFC084	Shizhonghongbingma	Guangxi, China
IBFC085	Pingjiang-2	Hunan, China
IBFC086	Zaobai7-4	Hunan, China
IBFC088	Dayema 2	Hubei, China
IBFC089	Changshunyuanma	Guizhou, China
IBFC090	Dayema	Hunan, China
IBFC091	Jinzima	Hunan, China
IBFC092	Hanshourouma	Hunan, China
IBFC093	Yongshunjiama	Hunan, China
IBFC094	sanbaozhuma	Guangxi, China
IBFC095	Tianbaoma	Jiangxi, China
IBFC096	Aijiaowutong	Jiangxi, China
IBFC097	Zhuyou 1	Guizhou, China
IBFC098	sichuan 0	Sichuan, China
IBFC099	Zixima	Jiangxi, China
IBFC100	Bijieqingchangchuangenma	Guangxi, China
IBFC101	Huangjindongxianma	Hubei, China
IBFC102	Yingshanbaima	Sichuan, China
IBFC103	Longanxiaoma	Guizhou, China
IBFC104	Qingyuan 6	Guizhou, China
IBFC105	Linggonghuangpima 1	Guizhou, China
IBFC106	Dayeqingma	Hunan, China
IBFC107	Changshungoupima 3	Guizhou, China
IBFC108	Zuerma	Sichuan, China
IBFC109	Qingyema	Hainan, China
IBFC110	Xiaoyehongzameng	Jiangxi, China
IBFC111	miaobazhuma	Chongqing, China
IBFC112	Xiyeqing	Jiangxi, China
IBFC113	Daxianhuangma	Sichuan, China
IBFC114	Huangjinpi	Hunan, China
IBFC116	Qingpigan	Jiangxi, China
IBFC117	JX4
IBFC118	Guangjihuangjian	Hubei, China
IBFC119	Dayongqingkema	Hunan, China
IBFC120	Huangbiao	Hubei, China
IBFC121	Xinminbaima 1	Guizhou, China
IBFC122	Baiyema	Jiangxi, China
IBFC123	Shanyangzhuma	Shanxi, China
IBFC124	Wugangbendima	Hunan, China
IBFC125	Wuyuanyuanma	Hunan, China
IBFC126	Dajingyuanma	Guangxi, China
IBFC127	Tuanshanzhuma	Yunnan, China
IBFC128	Juhuazao	Hunan, China
IBFC129	1417	Guangxi, China
IBFC130	Baotaiqingma	Chongqing, China
IBFC131	Longfengyema	Hubei, China
IBFC133	Dahuanggan	Guizhou, China
IBFC134	Shaoyang 8	Hunan, China
IBFC135	Xiningxianma	Chongqing, China
IBFC136	Huazhu 2	Hubei, China
IBFC137	Lianhuama	Jiangxi, China
IBFC138	Hongxuan 2	Sichuan, China
IBFC139	Chuanzhu 2	Sichuan, China
IBFC140	Xiangzhu 3	Hunan, China
IBFC141	Lvzubai	Jiangxi, China
IBFC142	Nankangma	Jiangxi, China
IBFC143	Zuodouma 4
IBFC144	Huangkezao	Hunan, China
IBFC146	5-5zama	Hunan, China
IBFC147	qingzhuma	Sichuan, China
IBFC148	Jiama	Hunan, China
IBFC149	Gaoanma	Jiangxi, China
IBFC150	G059	Hunan, China
IBFC151	Qingkezi	Jiangxi, China
IBFC153	Shangraohuangyema	Jiangxi, China
IBFC154	Renhuaicongdouma	Guizhou, China
IBFC155	Menglazhuma	Yunnan, China
IBFC156	Taiwanzhuma	Taiwan, China
IBFC157	Wajiaozhuma	Shanxi, China
IBFC158	Longhuibaima 2	Hunan, China
IBFC159	jinpinqingma	Guizhou, China
IBFC161	Wanxiandouma	Chongqing, China
IBFC162	Longhuibaima 1	Hunan, China
IBFC163	Xiaoyema	Hubei, China
IBFC164	Yichunhuangjian	Hubei, China
IBFC165	Sansuihuangpima	Guizhou, China
IBFC166	Sichuanqingzhuma	Sichuan, China
IBFC167	Sichuan6-1baidou	Sichuan, China
IBFC168	Tiema	Jiangxi, China
IBFC169	Wangmoyema	Guizhou, China
IBFC170	Anlongzhuma 1	Guizhou, China
IBFC171	520	Hunan, China
IBFC172	B-1-8	Hunan, China
IBFC173	1380	Hunan, China
IBFC174	Huangpingqingma	Guizhou, China
IBFC175	1389	Hunan, China
IBFC176	Changshungoupima 2	Guizhou, China
IBFC177	Yuanyeqing	Hunan, China
IBFC178	Wangchangwujiaoma	Sichuan, China
IBFC179	Lubanma	Sichuan, China
IBFC180	Simaohongzhuma	Yunnan, China
IBFC181	Ningduzhuma	Jiangxi, China
IBFC183	Yizhouqingma	Hubei, China
IBFC184	Honghuzuyeqing	Hubei, China
IBFC186	Dabaima	Jiangxi, China
IBFC187	Wuchangdayema	Hubei, China
IBFC188	Linshuiyuanpima	Sichuan, China
IBFC189	baopizhuma	Jiangxi, China
IBFC190	lvbaima	Guangxi, China
IBFC192	Luzuqing	Hunan, China
IBFC193	Yuanqing 5	Sichuan, China
IBFC194	Yongxinma	Jiangxi, China
IBFC195	Chuannanhongpima	Sichuan, China
IBFC196	Ruichanghema	Jiangxi, China
IBFC197	Shuodianzhuma	Hubei, China
IBFC198	Jiangezhuma	Sichuan, China
IBFC200	Rongxianhonhxinma	Sichuan, China
IBFC201	Chuannabaipi	Sichuan, China
IBFC202	Huazhu 4	Hunan, China
IBFC203	Anfuma	Jiangxi, China
IBFC205	Wanzaitongpima	Jiangxi, China
IBFC206	Xifengqingma	Guizhou, China
IBFC207	Tongshubai
IBFC208	Chuanhuangma	Hubei, China
IBFC209	Gangzhu 2	Jiangxi, China
IBFC210	Shuangxibaima	Hubei, China
IBFC211	Wangcangchuangenma	Sichuan, China
IBFC212	Zigongqingpigan	Sichuan, China
IBFC213	Zhenzhu 1	Guangdong, China
IBFC214	neijiangyuanma	Sichuan, China
IBFC215	Guangdongma	Hubei, China
IBFC216	Zuziqing	Jiangxi, China
IBFC217	Daxianbaima	Sichuan, China
IBFC218	Daqipuhuangkema	Hubei, China
IBFC219	Xianningyema	Hubei, China
IBFC220	Xinjianma	Jiangxi, China
IBFC221	Yinduma	India
IBFC222	Qingkezi	Jiangxi, China
IBFC223	Weiyuanqingma	Sichuan, China
IBFC224	Tanlinbaima	Hubei, China
IBFC225	Pingtangyuanma	Guizhou, China
IBFC226	Chuanma 2	Sichuan, China
IBFC227	JZS	Hunan, China
IBFC228	Sichuandazuxianma	Sichuan, China
IBFC229	Xuanma	Chongqing, China
IBFC230	Niuerqingjiama	Hunan, China
IBFC231	Gaoxiandama	Sichuan, China
IBFC232	Anluxiyema	Hubei, China
IBFC233	Xiangzhu 6	Hunan, China
IBFC234	Jianshiqingma	Hubei, China
IBFC236	Fulingbaima	Chongqing, China
IBFC238	Qingpigan
IBFC239	Dahuangma	Sichuan, China
IBFC240	Dianjiangbaima	Chongqing, China
IBFC241	Xingwenxiaohuangpi	Sichuan, China
IBFC243	Xiangtanjigu	Hunan, China
IBFC244	Nianhongcongdouma	Hubei, China
IBFC245	Xinyuma	Jiangxi, China
IBFC246	Houpizhuma	Jiangxi, China
IBFC247	Qianzhu 1	Guizhou, China
IBFC248	Dayongma	Hunan, China
IBFC249	Qingjiama	Hunan, China
IBFC250	Bailiziqing	Hunan, China
IBFC251	Manyuanchuan 1	Hubei, China
IBFC252	Dazhiqingma	Hubei, China
IBFC253	Honghuama	Guangxi, China
IBFC254	Xinyangma	Henan, China
IBFC256	LongchangHuangma	Sichuan, China
IBFC257	Dayehuangma	Hubei, China
IBFC258	Hongganma	Guangxi, China
IBFC259	Wuma	Sichuan, China
IBFC260	Wanyuanjiama	Sichuan, China
IBFC261	Naweizhuma 1	Guangxi, China
IBFC262	Heipidou	Guangxi, China
IBFC263	QT-09
IBFC264	Gubama	Cuba
IBFC265	Fulianma	Jiangxi, China
IBFC266	Humahuangyema	Hubei, China
IBFC267	Xiangzhu 4	Hunan, China
IBFC268	Anluhuangyema	Hubei, China
IBFC269	Baxi 4
IBFC270	Ziguidouerma	Hubei, China
IBFC271	Hongpixiaoma	Sichuan, China
IBFC272	Dayelugan	Jiangxi, China
IBFC273	Zixingma	Hunan, China
IBFC274	Huazhu 5	Hubei, China
IBFC275	SZ158	Hunan, China
IBFC276	Bazhongqingganma	Sichuan, China
IBFC277	Hengshanma	Hunan, China
IBFC278	Rongjiangbaima 1	Guizhou, China
IBFC279	Xiangzazhu 1	Guangxi, China
IBFC280	Liangganma	Hubei, China
IBFC281	Lushanyezhuma	Jiangxi, China
IBFC282	Liuyangqingyema	Hunan, China
IBFC283	Shuangfengdayema	Hunan, China
IBFC284	Ganzhu 1	Guangxi, China
IBFC285	Wushan-2	Chongqing, China
IBFC286	leshanchuanma	Sichuan, China
IBFC287	Linggonghuangpima 2	Guizhou, China
IBFC288	Wushanxianma	Chongqing, China
IBFC289	Chuanzhu 4	Sichuan, China
IBFC290	suiningzhuma	Sichuan, China
IBFC291	Anlongzhuma 2	Guizhou, China
IBFC293	Fenyihuangzhuangdou	Jiangxi, China
IBFC294	Donganyuanma	Hunan, China
IBFC295	Majiangqingpima 2	Guizhou, China
IBFC296	Shixianzuganma	Guizhou, China
IBFC297	Qingpidama	Chongqing, China
IBFC298	7469	Hunan, China
IBFC299	S299
IBFC300	Kuilunzhuma	Yunnan, China
IBFC301	Ningkouqingma
IBFC302	TG5	Hubei, China
IBFC303	W1103	Hunan, China
IBFC306	W1102	Hunan, China
IBFC307	J0501	Hunan, China
IBFC308	Ping-1	Hunan, China
IBFC310	Xiaoqingan	Sichuan, China
IBFC311	Huangjinma	Hunan, China
IBFC312	Hengdonglaoma	Hunan, China
IBFC314	Paotonggan	Hubei, China
IBFC315	Wumingma 2	Hunan, China
IBFC316	Chuanzhu 3	Sichuan, China
IBFC317	leshanma	Sichuan, China
IBFC318	Guanganhuangjinma	Sichuan, China
IBFC319	Tongjiangzhuma	Sichuan, China
IBFC322	Chuansizhu 2	Sichuan, China
IBFC323	Guangyuanzhuma	Sichuan, China
IBFC324	Jianweizugenma	sichuan, China
IBFC325	Chuanzhu 10	Sichuan, China
IBFC326	Chuanzhu 1	Sichuan, China
IBFC327	Xuanhancongma	Sichuan, China

## Sheet: Table S2
Table S2 SNPs associated with six traits in ramie population
The data in 2019
CHROM	POS	REF	ALT	P-value	Obs_Sample	MAF	Anno_Type	Effect	Anno_Gene				NR annotation	Swissprot annotation	TrEMBL annotation	KEGG description	KOG defination	eggNOG description	GO ID	GO annotation	Pfam Description	InterPro Description
DWP
Chr4	9264066	T	A	9.35844e-08	289	0.33045	intergenic_region	MODIFIER	Bnt04G005779-Bnt04G005780	9260252	9261505	+	F-box domain containing protein [Parasponia andersonii]	F-box protein At3g07870 OS=Arabidopsis thaliana OX=3702 GN=At3g07870 PE=2 SV=1	F-box domain containing protein OS=Parasponia andersonii OX=3476 GN=PanWU01x14_251470 PE=4 SV=1	--	--	F-box protein	GO:0005515	protein binding	F-box domain | F-box associated domain	F-box domain | Galactose oxidase/kelch, beta-propeller | F-box associated domain, type 3 | F-box associated interaction domain | F-box-like domain superfamily
										9273249	9276475	+	F-box protein [Morus notabilis]	F-box protein At3g07870 OS=Arabidopsis thaliana OX=3702 GN=At3g07870 PE=2 SV=1	F-box protein OS=Morus notabilis OX=981085 GN=L484_020049 PE=4 SV=1	--	--	F-box protein	GO:0005515	protein binding	F-box associated domain | F-box-like	F-box domain | F-box associated domain, type 3 | F-box associated interaction domain | F-box-like domain superfamily
Chr4	9261790	A	T	2.35595e-07	292	0.351027	downstream_gene_variant	MODIFIER	Bnt04G005779	9260252	9261505	+	F-box domain containing protein [Parasponia andersonii]	F-box protein At3g07870 OS=Arabidopsis thaliana OX=3702 GN=At3g07870 PE=2 SV=1	F-box domain containing protein OS=Parasponia andersonii OX=3476 GN=PanWU01x14_251470 PE=4 SV=1	--	--	F-box protein	GO:0005515	protein binding	F-box domain | F-box associated domain	F-box domain | Galactose oxidase/kelch, beta-propeller | F-box associated domain, type 3 | F-box associated interaction domain | F-box-like domain superfamily
Chr4	8376161	C	T	3.51403e-07	293	0.134812	downstream_gene_variant	MODIFIER	Bnt04G005706	8377531	8380730	-	isocitrate lyase [Morus notabilis]	Isocitrate lyase OS=Gossypium hirsutum OX=3635 PE=2 SV=1	Isocitrate lyase OS=Juglans regia OX=51240 GN=LOC108985254 PE=3 SV=1	isocitrate lyase	Isocitrate lyase	Isocitrate lyase	GO:0003824;GO:0004451;GO:0019752	catalytic activity | isocitrate lyase activity | carboxylic acid metabolic process	Isocitrate lyase family	Isocitrate lyase | Pyruvate/Phosphoenolpyruvate kinase-like domain superfamily | Isocitrate lyase/phosphorylmutase, conserved site | ICL/PEPM domain | Pyruvate kinase-like domain superfamily
Chr4	9264068	A	G	4.39213e-07	292	0.328767	intergenic_region	MODIFIER	Bnt04G005779-Bnt04G005780	9260252	9261505	+	F-box domain containing protein [Parasponia andersonii]	F-box protein At3g07870 OS=Arabidopsis thaliana OX=3702 GN=At3g07870 PE=2 SV=1	F-box domain containing protein OS=Parasponia andersonii OX=3476 GN=PanWU01x14_251470 PE=4 SV=1	--	--	F-box protein	GO:0005515	protein binding	F-box domain | F-box associated domain	F-box domain | Galactose oxidase/kelch, beta-propeller | F-box associated domain, type 3 | F-box associated interaction domain | F-box-like domain superfamily
										9273249	9276475	+	F-box protein [Morus notabilis]	F-box protein At3g07870 OS=Arabidopsis thaliana OX=3702 GN=At3g07870 PE=2 SV=1	F-box protein OS=Morus notabilis OX=981085 GN=L484_020049 PE=4 SV=1	--	--	F-box protein	GO:0005515	protein binding	F-box associated domain | F-box-like	F-box domain | F-box associated domain, type 3 | F-box associated interaction domain | F-box-like domain superfamily
Chr4	16422839	A	T	7.61092e-07	295	0.479661	intergenic_region	MODIFIER	Bnt04G006511-Bnt04G006512	16403725	16416194	-	Lsm14- DFDF- FFD- domain containing protein [Parasponia andersonii]	Protein decapping 5 OS=Arabidopsis thaliana OX=3702 GN=DCP5 PE=1 SV=1	Lsm14-DFDF-FFD-domain containing protein OS=Parasponia andersonii OX=3476 GN=PanWU01x14_316610 PE=4 SV=1	protein LSM14	Uncharacterized mRNA-associated protein RAP55	LSM14A, SCD6 homolog A (S. cerevisiae)	--	--	FDF domain | Scd6-like Sm domain	LSM domain superfamily | FDF domain | Lsm14-like, N-terminal | FFD box | DFDF domain
										16426321	16432938	+	Protein CROWDED NUCLEI [Trema orientale]	Protein CROWDED NUCLEI 1 OS=Arabidopsis thaliana OX=3702 GN=CRWN1 PE=1 SV=1	Protein CROWDED NUCLEI OS=Trema orientale OX=63057 GN=TorRG33x02_107930 PE=4 SV=1	--	--	Nuclear matrix constituent protein	GO:0005634;GO:0006997	nucleus | nucleus organization	--	Protein crowded nuclei
Chr4	9261541	C	T	7.73348e-07	297	0.356902	downstream_gene_variant	MODIFIER	Bnt04G005779	9260252	9261505	+	F-box domain containing protein [Parasponia andersonii]	F-box protein At3g07870 OS=Arabidopsis thaliana OX=3702 GN=At3g07870 PE=2 SV=1	F-box domain containing protein OS=Parasponia andersonii OX=3476 GN=PanWU01x14_251470 PE=4 SV=1	--	--	F-box protein	GO:0005515	protein binding	F-box domain | F-box associated domain	F-box domain | Galactose oxidase/kelch, beta-propeller | F-box associated domain, type 3 | F-box associated interaction domain | F-box-like domain superfamily
Chr9	5905398	G	T	8.20644e-07	288	0.467014	intergenic_region	MODIFIER	Bnt09G013613-Bnt09G013614	5891080	5894123	-	hypothetical protein MANES_14G108900 [Manihot esculenta]	Fructose-bisphosphate aldolase 3, chloroplastic OS=Arabidopsis thaliana OX=3702 GN=FBA3 PE=1 SV=1	Fructose-bisphosphate aldolase OS=Manihot esculenta OX=3983 GN=MANES_14G108900 PE=3 SV=1	fructose-bisphosphate aldolase, class I	Fructose-biphosphate aldolase	fructose-bisphosphate aldolase	GO:0003824;GO:0004332;GO:0006096	catalytic activity | fructose-bisphosphate aldolase activity | glycolytic process	Fructose-bisphosphate aldolase class-I	Fructose-bisphosphate aldolase, class-I | Aldolase-type TIM barrel | Fructose-bisphosphate aldolase class-I active site
										5934336	5940281	+	uncharacterized PKHD-type hydroxylase At1g22950 [Morus notabilis]	Uncharacterized PKHD-type hydroxylase At1g22950 OS=Arabidopsis thaliana OX=3702 GN=At1g22950 PE=2 SV=2	Putative PKHD-type hydroxylase OS=Morus notabilis OX=981085 GN=L484_025841 PE=4 SV=1	--	Lysyl hydroxylase	Procollagen-lysine 2-oxoglutarate 5-dioxygenase	GO:0005506;GO:0016491;GO:0016705;GO:0031418;GO:0055114	iron ion binding | oxidoreductase activity | oxidoreductase activity, acting on paired donors, with incorporation or reduction of molecular oxygen | L-ascorbic acid binding | oxidation-reduction process	--	Oxoglutarate/iron-dependent dioxygenase | Prolyl 4-hydroxylase, alpha subunit
Chr4	9262267	C	T	8.46796e-07	291	0.364261	downstream_gene_variant	MODIFIER	Bnt04G005779	9260252	9261505	+	F-box domain containing protein [Parasponia andersonii]	F-box protein At3g07870 OS=Arabidopsis thaliana OX=3702 GN=At3g07870 PE=2 SV=1	F-box domain containing protein OS=Parasponia andersonii OX=3476 GN=PanWU01x14_251470 PE=4 SV=1	--	--	F-box protein	GO:0005515	protein binding	F-box domain | F-box associated domain	F-box domain | Galactose oxidase/kelch, beta-propeller | F-box associated domain, type 3 | F-box associated interaction domain | F-box-like domain superfamily
Chr4	16424543	T	C	9.73408e-07	296	0.471284	upstream_gene_variant	MODIFIER	Bnt04G006512	16426321	16432938	+	Protein CROWDED NUCLEI [Trema orientale]	Protein CROWDED NUCLEI 1 OS=Arabidopsis thaliana OX=3702 GN=CRWN1 PE=1 SV=1	Protein CROWDED NUCLEI OS=Trema orientale OX=63057 GN=TorRG33x02_107930 PE=4 SV=1	--	--	Nuclear matrix constituent protein	GO:0005634;GO:0006997	nucleus | nucleus organization	--	Protein crowded nuclei
Chr5	9693037	A	G	1.14314e-06	297	0.0690236	downstream_gene_variant	MODIFIER	Bnt05G007607	9694301	9704632	-	Rho-associated protein kinase [Trema orientale]	Serine/threonine-protein kinase CBK1 OS=Pneumocystis carinii OX=4754 GN=CBK1 PE=2 SV=1	Non-specific serine/threonine protein kinase OS=Trema orientale OX=63057 GN=TorRG33x02_169850 PE=4 SV=1	serine/threonine kinase 38	NDR and related serine/threonine kinases	serine threonine-protein kinase	GO:0004672;GO:0004674;GO:0005524;GO:0006468	protein kinase activity | protein serine/threonine kinase activity | ATP binding | protein phosphorylation	Protein kinase domain	Protein kinase domain | AGC-kinase, C-terminal | Serine/threonine-protein kinase, active site | Protein kinase-like domain superfamily | Protein kinase, ATP binding site
Chr4	8376172	G	A	1.21105e-06	293	0.158703	downstream_gene_variant	MODIFIER	Bnt04G005706	8377531	8380730	-	isocitrate lyase [Morus notabilis]	Isocitrate lyase OS=Gossypium hirsutum OX=3635 PE=2 SV=1	Isocitrate lyase OS=Juglans regia OX=51240 GN=LOC108985254 PE=3 SV=1	isocitrate lyase	Isocitrate lyase	Isocitrate lyase	GO:0003824;GO:0004451;GO:0019752	catalytic activity | isocitrate lyase activity | carboxylic acid metabolic process	Isocitrate lyase family	Isocitrate lyase | Pyruvate/Phosphoenolpyruvate kinase-like domain superfamily | Isocitrate lyase/phosphorylmutase, conserved site | ICL/PEPM domain | Pyruvate kinase-like domain superfamily
Chr4	16422842	A	C	1.5126e-06	294	0.477891	intergenic_region	MODIFIER	Bnt04G006511-Bnt04G006512	16403725	16416194	-	Lsm14- DFDF- FFD- domain containing protein [Parasponia andersonii]	Protein decapping 5 OS=Arabidopsis thaliana OX=3702 GN=DCP5 PE=1 SV=1	Lsm14-DFDF-FFD-domain containing protein OS=Parasponia andersonii OX=3476 GN=PanWU01x14_316610 PE=4 SV=1	protein LSM14	Uncharacterized mRNA-associated protein RAP55	LSM14A, SCD6 homolog A (S. cerevisiae)	--	--	FDF domain | Scd6-like Sm domain	LSM domain superfamily | FDF domain | Lsm14-like, N-terminal | FFD box | DFDF domain
										16426321	16432938	+	Protein CROWDED NUCLEI [Trema orientale]	Protein CROWDED NUCLEI 1 OS=Arabidopsis thaliana OX=3702 GN=CRWN1 PE=1 SV=1	Protein CROWDED NUCLEI OS=Trema orientale OX=63057 GN=TorRG33x02_107930 PE=4 SV=1	--	--	Nuclear matrix constituent protein	GO:0005634;GO:0006997	nucleus | nucleus organization	--	Protein crowded nuclei
Chr4	7110697	G	A	1.58716e-06	276	0.423913	intergenic_region	MODIFIER	Bnt04G005636-Bnt04G005637	7064774	7070547	+	Uncharacterized membrane protein [Morus notabilis]	CSC1-like protein At3g21620 OS=Arabidopsis thaliana OX=3702 GN=At3g21620 PE=2 SV=1	Uncharacterized membrane protein OS=Morus notabilis OX=981085 GN=L484_011912 PE=4 SV=1	--	Uncharacterized conserved protein	transmembrane protein 63C	GO:0016020	membrane	Calcium-dependent channel, 7TM region, putative phosphate | Late exocytosis, associated with Golgi transport | Cytosolic domain of 10TM putative phosphate transporter	Calcium-dependent channel, 7TM region, putative phosphate | 10TM putative phosphate transporter, cytosolic domain | Calcium permeable stress-gated cation channel 1, N-terminal transmembrane domain
										7119079	7129244	+	Wall-associated receptor kinase-like 9 [Morus notabilis]	Wall-associated receptor kinase-like 9 OS=Arabidopsis thaliana OX=3702 GN=WAKL9 PE=2 SV=1	Wall-associated receptor kinase-like 9 OS=Morus notabilis OX=981085 GN=L484_016968 PE=4 SV=1	--	--	Serine Threonine protein kinase	GO:0004672;GO:0005509;GO:0005524;GO:0006468;GO:0030247	protein kinase activity | calcium ion binding | ATP binding | protein phosphorylation | polysaccharide binding	Protein kinase domain | Calcium-binding EGF domain | Wall-associated receptor kinase galacturonan-binding	Protein kinase domain | EGF-like calcium-binding domain | Serine/threonine-protein kinase, active site | Protein kinase-like domain superfamily | EGF-like calcium-binding, conserved site | Wall-associated receptor kinase, galacturonan-binding domain
FWP
Chr4	8687423	A	C	1.52672e-07	282	0.391844	intron_variant	MODIFIER	Bnt04G005729	8665005	8696874	+	uncharacterized protein LOC21401252 [Morus notabilis]	--	Uncharacterized protein OS=Parasponia andersonii OX=3476 GN=PanWU01x14_235470 PE=4 SV=1	--	Galactosyltransferases	Core 1 synthase, glycoprotein-N-acetylgalactosamine 3-beta-galactosyltransferase, 1	--	--	Protein of unknown function, DUF604	Protein of unknown function DUF604
Chr5	10926920	T	C	4.49959e-07	287	0.447735	intergenic_region	MODIFIER	Bnt05G007714-Bnt05G007715	10919548	10922564	+	cytochrome c6, chloroplastic isoform X2 [Morus notabilis]	Cytochrome c6, chloroplastic OS=Arabidopsis thaliana OX=3702 GN=PETJ PE=1 SV=1	Cytochrome c-like domain containing protein OS=Parasponia andersonii OX=3476 GN=PanWU01x14_258050 PE=4 SV=1	cytochrome c6	--	Cytochrome c6	GO:0009055;GO:0020037	electron transfer activity | heme binding	Cytochrome C oxidase, cbb3-type, subunit III	Cytochrome c-like domain | Cytochrome c-like domain superfamily
										10940984	10947810	-	uncharacterized protein LOC21401448 [Morus notabilis]	Protein NARROW LEAF 1 OS=Oryza sativa subsp. japonica OX=39947 GN=NAL1 PE=1 SV=1	Uncharacterized protein OS=Morus notabilis OX=981085 GN=L484_018479 PE=4 SV=1	--	--	Peptidase, trypsin-like serine and cysteine proteases	--	--	--	Peptidase S1, PA clan
Chr5	11395767	T	A	5.48296e-07	294	0.0833333	upstream_gene_variant	MODIFIER	Bnt05G007759	11387773	11395156	-	MOSC, N-terminal beta barrel [Trema orientale]	Molybdenum cofactor sulfurase OS=Oryza sativa subsp. japonica OX=39947 GN=MCSU3 PE=2 SV=2	MOSC, N-terminal beta barrel OS=Trema orientale OX=63057 GN=TorRG33x02_198770 PE=4 SV=1	--	Uncharacterized Fe-S protein	MOSC domain-containing protein	GO:0003824;GO:0005515;GO:0030151;GO:0030170	catalytic activity | protein binding | molybdenum ion binding | pyridoxal phosphate binding	F-box domain | MOSC domain | MOSC N-terminal beta barrel domain	F-box domain | Molybdenum cofactor sulfurase, C-terminal | MOSC, N-terminal beta barrel | Pyruvate kinase-like, insert domain superfamily | F-box-like domain superfamily
Chr4	8902109	T	A	5.58503e-07	295	0.0559322	5_prime_UTR_variant	MODIFIER	Bnt04G005745	8900970	8905879	+	Calcium-transporting ATPase 12, plasma membrane-type [Morus notabilis]	Calcium-transporting ATPase 12, plasma membrane-type OS=Arabidopsis thaliana OX=3702 GN=ACA12 PE=2 SV=1	Calcium-transporting ATPase 12, plasma membrane-type OS=Morus notabilis OX=981085 GN=L484_020009 PE=4 SV=1	Ca2+-transporting ATPase	Calcium transporting ATPase	ATPase, Ca transporting, plasma membrane	GO:0000166	nucleotide binding	Cation transporting ATPase, C-terminus	Cation-transporting P-type ATPase, C-terminal | P-type ATPase, transmembrane domain superfamily | P-type ATPase, cytoplasmic domain N | HAD-like superfamily
Chr4	7066661	A	G	6.89052e-07	298	0.0587248	intron_variant	MODIFIER	Bnt04G005636	7064774	7070547	+	Uncharacterized membrane protein [Morus notabilis]	CSC1-like protein At3g21620 OS=Arabidopsis thaliana OX=3702 GN=At3g21620 PE=2 SV=1	Uncharacterized membrane protein OS=Morus notabilis OX=981085 GN=L484_011912 PE=4 SV=1	--	Uncharacterized conserved protein	transmembrane protein 63C	GO:0016020	membrane	Calcium-dependent channel, 7TM region, putative phosphate | Late exocytosis, associated with Golgi transport | Cytosolic domain of 10TM putative phosphate transporter	Calcium-dependent channel, 7TM region, putative phosphate | 10TM putative phosphate transporter, cytosolic domain | Calcium permeable stress-gated cation channel 1, N-terminal transmembrane domain
Chr4	7110697	G	A	7.9882e-07	276	0.423913	intergenic_region	MODIFIER	Bnt04G005636-Bnt04G005637	7064774	7070547	+	Uncharacterized membrane protein [Morus notabilis]	CSC1-like protein At3g21620 OS=Arabidopsis thaliana OX=3702 GN=At3g21620 PE=2 SV=1	Uncharacterized membrane protein OS=Morus notabilis OX=981085 GN=L484_011912 PE=4 SV=1	--	Uncharacterized conserved protein	transmembrane protein 63C	GO:0016020	membrane	Calcium-dependent channel, 7TM region, putative phosphate | Late exocytosis, associated with Golgi transport | Cytosolic domain of 10TM putative phosphate transporter	Calcium-dependent channel, 7TM region, putative phosphate | 10TM putative phosphate transporter, cytosolic domain | Calcium permeable stress-gated cation channel 1, N-terminal transmembrane domain
										7119079	7129244	+	Wall-associated receptor kinase-like 9 [Morus notabilis]	Wall-associated receptor kinase-like 9 OS=Arabidopsis thaliana OX=3702 GN=WAKL9 PE=2 SV=1	Wall-associated receptor kinase-like 9 OS=Morus notabilis OX=981085 GN=L484_016968 PE=4 SV=1	--	--	Serine Threonine protein kinase	GO:0004672;GO:0005509;GO:0005524;GO:0006468;GO:0030247	protein kinase activity | calcium ion binding | ATP binding | protein phosphorylation | polysaccharide binding	Protein kinase domain | Calcium-binding EGF domain | Wall-associated receptor kinase galacturonan-binding	Protein kinase domain | EGF-like calcium-binding domain | Serine/threonine-protein kinase, active site | Protein kinase-like domain superfamily | EGF-like calcium-binding, conserved site | Wall-associated receptor kinase, galacturonan-binding domain
Chr6	20197740	A	G	9.46713e-07	294	0.113946	upstream_gene_variant	MODIFIER	Bnt06G010676	20184736	20195915	-	PREDICTED: uncharacterized protein LOC105041640 [Elaeis guineensis]	Glucan 1,3-beta-glucosidase OS=Candida albicans (strain SC5314 / ATCC MYA-2876) OX=237561 GN=XOG1 PE=1 SV=5	Uncharacterized protein OS=Glycine max OX=3847 GN=100776945 PE=4 SV=1	--	--	Glycoside hydrolase Family 5	GO:0004553;GO:0005975;GO:0007015;GO:0051015	hydrolase activity, hydrolyzing O-glycosyl compounds | carbohydrate metabolic process | actin filament organization | actin filament binding	Cellulase (glycosyl hydrolase family 5)	Glycoside hydrolase, family 5 | Actin-crosslinking | Fascin | Glycoside hydrolase superfamily | Glycoside hydrolase, family 5, conserved site
Chr5	11395735	C	T	1.02916e-06	297	0.0892256	upstream_gene_variant	MODIFIER	Bnt05G007759	11387773	11395156	-	MOSC, N-terminal beta barrel [Trema orientale]	Molybdenum cofactor sulfurase OS=Oryza sativa subsp. japonica OX=39947 GN=MCSU3 PE=2 SV=2	MOSC, N-terminal beta barrel OS=Trema orientale OX=63057 GN=TorRG33x02_198770 PE=4 SV=1	--	Uncharacterized Fe-S protein	MOSC domain-containing protein	GO:0003824;GO:0005515;GO:0030151;GO:0030170	catalytic activity | protein binding | molybdenum ion binding | pyridoxal phosphate binding	F-box domain | MOSC domain | MOSC N-terminal beta barrel domain	F-box domain | Molybdenum cofactor sulfurase, C-terminal | MOSC, N-terminal beta barrel | Pyruvate kinase-like, insert domain superfamily | F-box-like domain superfamily
Chr5	11205978	T	C	1.10412e-06	294	0.278912	intergenic_region	MODIFIER	Bnt05G007743-Bnt05G007744	43- 11142359	11162322	+	Ankyrin repeat-containing protein [Morus notabilis]	--	Ankyrin repeat-containing protein OS=Morus notabilis OX=981085 GN=L484_018504 PE=4 SV=1	--	FOG: Ankyrin repeat	Ankyrin Repeat	GO:0005515	protein binding	Ankyrin repeats (3 copies) | Domain of unknown function	Ankyrin repeat | Ankyrin repeat-containing domain | PGG domain | Ankyrin repeat-containing domain superfamily
Chr5	11205980	G	A	1.10412e-06	294	0.278912	intergenic_region	MODIFIER	Bnt05G007743-Bnt05G007744	44- 11227717	11230090	+	--	--	--	--	--	--	--	--	--	--
Chr4	7110991	A	T	1.14326e-06	291	0.0515464	intergenic_region	MODIFIER	Bnt04G005636-Bnt04G005637	7064774	7070547	+	Uncharacterized membrane protein [Morus notabilis]	CSC1-like protein At3g21620 OS=Arabidopsis thaliana OX=3702 GN=At3g21620 PE=2 SV=1	Uncharacterized membrane protein OS=Morus notabilis OX=981085 GN=L484_011912 PE=4 SV=1	--	Uncharacterized conserved protein	transmembrane protein 63C	GO:0016020	membrane	Calcium-dependent channel, 7TM region, putative phosphate | Late exocytosis, associated with Golgi transport | Cytosolic domain of 10TM putative phosphate transporter	Calcium-dependent channel, 7TM region, putative phosphate | 10TM putative phosphate transporter, cytosolic domain | Calcium permeable stress-gated cation channel 1, N-terminal transmembrane domain
										7119079	7129244	+	Wall-associated receptor kinase-like 9 [Morus notabilis]	Wall-associated receptor kinase-like 9 OS=Arabidopsis thaliana OX=3702 GN=WAKL9 PE=2 SV=1	Wall-associated receptor kinase-like 9 OS=Morus notabilis OX=981085 GN=L484_016968 PE=4 SV=1	--	--	Serine Threonine protein kinase	GO:0004672;GO:0005509;GO:0005524;GO:0006468;GO:0030247	protein kinase activity | calcium ion binding | ATP binding | protein phosphorylation | polysaccharide binding	Protein kinase domain | Calcium-binding EGF domain | Wall-associated receptor kinase galacturonan-binding	Protein kinase domain | EGF-like calcium-binding domain | Serine/threonine-protein kinase, active site | Protein kinase-like domain superfamily | EGF-like calcium-binding, conserved site | Wall-associated receptor kinase, galacturonan-binding domain
Chr5	10926932	A	C	1.15281e-06	288	0.453125	intergenic_region	MODIFIER	Bnt05G007714-Bnt05G007715	10919548	10922564	+	cytochrome c6, chloroplastic isoform X2 [Morus notabilis]	Cytochrome c6, chloroplastic OS=Arabidopsis thaliana OX=3702 GN=PETJ PE=1 SV=1	Cytochrome c-like domain containing protein OS=Parasponia andersonii OX=3476 GN=PanWU01x14_258050 PE=4 SV=1	cytochrome c6	--	Cytochrome c6	GO:0009055;GO:0020037	electron transfer activity | heme binding	Cytochrome C oxidase, cbb3-type, subunit III	Cytochrome c-like domain | Cytochrome c-like domain superfamily
										10940984	10947810	-	uncharacterized protein LOC21401448 [Morus notabilis]	Protein NARROW LEAF 1 OS=Oryza sativa subsp. japonica OX=39947 GN=NAL1 PE=1 SV=1	Uncharacterized protein OS=Morus notabilis OX=981085 GN=L484_018479 PE=4 SV=1	--	--	Peptidase, trypsin-like serine and cysteine proteases	--	--	--	Peptidase S1, PA clan
Chr4	7109921	T	C	1.1593e-06	291	0.0584192	intergenic_region	MODIFIER	Bnt04G005636-Bnt04G005637	7064774	7070547	+	Uncharacterized membrane protein [Morus notabilis]	CSC1-like protein At3g21620 OS=Arabidopsis thaliana OX=3702 GN=At3g21620 PE=2 SV=1	Uncharacterized membrane protein OS=Morus notabilis OX=981085 GN=L484_011912 PE=4 SV=1	--	Uncharacterized conserved protein	transmembrane protein 63C	GO:0016020	membrane	Calcium-dependent channel, 7TM region, putative phosphate | Late exocytosis, associated with Golgi transport | Cytosolic domain of 10TM putative phosphate transporter	Calcium-dependent channel, 7TM region, putative phosphate | 10TM putative phosphate transporter, cytosolic domain | Calcium permeable stress-gated cation channel 1, N-terminal transmembrane domain
										7119079	7129244	+	Wall-associated receptor kinase-like 9 [Morus notabilis]	Wall-associated receptor kinase-like 9 OS=Arabidopsis thaliana OX=3702 GN=WAKL9 PE=2 SV=1	Wall-associated receptor kinase-like 9 OS=Morus notabilis OX=981085 GN=L484_016968 PE=4 SV=1	--	--	Serine Threonine protein kinase	GO:0004672;GO:0005509;GO:0005524;GO:0006468;GO:0030247	protein kinase activity | calcium ion binding | ATP binding | protein phosphorylation | polysaccharide binding	Protein kinase domain | Calcium-binding EGF domain | Wall-associated receptor kinase galacturonan-binding	Protein kinase domain | EGF-like calcium-binding domain | Serine/threonine-protein kinase, active site | Protein kinase-like domain superfamily | EGF-like calcium-binding, conserved site | Wall-associated receptor kinase, galacturonan-binding domain
FWPC
Chr10	11108361	A	T	1.37161e-07	297	0.200337	intron_variant	MODIFIER	Bnt10G015347	11094796	11120010	-	Protein EXECUTER [Parasponia andersonii]	Protein EXECUTER 2, chloroplastic OS=Arabidopsis thaliana OX=3702 GN=EX2 PE=2 SV=1	Protein EXECUTER OS=Parasponia andersonii OX=3476 GN=PanWU01x14_148940 PE=4 SV=1	--	--	protein EXECUTER 1, chloroplastic-like	--	--	Domain of unknown function (DUF3506)	Domain of unknown function DUF3506
Chr13	7866103	T	C	5.64146e-07	298	0.166107	intergenic_region	MODIFIER	Bnt13G018582-Bnt13G018583	7861813	7862313	-	hypothetical protein L484_007497 [Morus notabilis]	Transcription factor PCF3 OS=Oryza sativa subsp. japonica OX=39947 GN=PCF3 PE=2 SV=1	TCP domain-containing protein OS=Morus notabilis OX=981085 GN=L484_007497 PE=4 SV=1	--	--	Transcription factor	GO:0003700	DNA-binding transcription factor activity	TCP family transcription factor	Transcription factor, TCP | Transcription factor TCP subgroup
										7870406	7870873	+	transcription factor TCP9 [Morus notabilis]
Chr7	8720196	T	C	9.3484e-07	297	0.114478	synonymous_variant	LOW	Bnt07G011028	8719515	8725323	-	Neutral/alkaline nonlysosomal ceramidase [Trema orientale]	Neutral ceramidase 2 OS=Arabidopsis thaliana OX=3702 GN=NCER2 PE=3 SV=1	Neutral ceramidase OS=Trema orientale OX=63057 GN=TorRG33x02_140020 PE=3 SV=1	neutral ceramidase	Ceramidases	Ceramidase	GO:0017040;GO:0046514	N-acylsphingosine amidohydrolase activity | ceramide catabolic process	Neutral/alkaline non-lysosomal ceramidase, N-terminal | Neutral/alkaline non-lysosomal ceramidase, C-terminal	Neutral/alkaline nonlysosomal ceramidase | Neutral/alkaline non-lysosomal ceramidase, N-terminal | Neutral/alkaline non-lysosomal ceramidase, C-terminal | Neutral ceramidase, C-terminal domain superfamily
Chr5	10997014	A	G	1.52088e-06	298	0.322148	intron_variant	MODIFIER	Bnt05G007723	10993381	10998295	-	--	--	--	--	--	--	--	--	--	--
IPH
Chr14	2924682	C	T	1.15579e-07	297	0.0909091	intergenic_region	MODIFIER	Bnt14G019370-Bnt14G019371	2912851	2914803	-	probable serine/threonine-protein kinase DDB_G0282963 [Ziziphus jujuba]	--	VQ domain-containing protein OS=Morus notabilis OX=981085 GN=L484_022090 PE=4 SV=1	--	--	VQ motif	--	--	VQ motif	VQ | VQ motif-containing protein 15/22
										2942766	2944611	+	Copper chaperone SCO1/SenC [Trema orientale]	Protein SCO1 homolog 2, mitochondrial OS=Arabidopsis thaliana OX=3702 GN=HCC2 PE=2 SV=1	Copper chaperone SCO1/SenC OS=Trema orientale OX=63057 GN=TorRG33x02_352540 PE=4 SV=1	protein SCO1/2	Putative cytochrome C oxidase assembly protein	Electron transport protein SCO1 SenC	--	--	SCO1/SenC	Copper chaperone SCO1/SenC | Thioredoxin-like superfamily
Chr4	2090090	G	A	2.17528e-07	298	0.119128	upstream_gene_variant	MODIFIER	Bnt04G005487	2091490	2093868	+	hypothetical protein L484_010530 [Morus notabilis]	UPF0665 family protein C23C4.06c OS=Schizosaccharomyces pombe (strain 972 / ATCC 24843) OX=284812 GN=SPAC23C4.06c PE=3 SV=1	Uncharacterized protein OS=Morus notabilis OX=981085 GN=L484_010530 PE=4 SV=1	--	Putative N2,N2-dimethylguanosine tRNA methyltransferase	Putative methyltransferase	--	--	Lysine methyltransferase	Lysine methyltransferase | S-adenosyl-L-methionine-dependent methyltransferase
Chr4	2090126	G	A	2.457e-07	297	0.0959596	upstream_gene_variant	MODIFIER	Bnt04G005487	2091490	2093868	+	hypothetical protein L484_010530 [Morus notabilis]	UPF0665 family protein C23C4.06c OS=Schizosaccharomyces pombe (strain 972 / ATCC 24843) OX=284812 GN=SPAC23C4.06c PE=3 SV=1	Uncharacterized protein OS=Morus notabilis OX=981085 GN=L484_010530 PE=4 SV=1	--	Putative N2,N2-dimethylguanosine tRNA methyltransferase	Putative methyltransferase	--	--	Lysine methyltransferase	Lysine methyltransferase | S-adenosyl-L-methionine-dependent methyltransferase
Chr1	19213841	A	G	2.53618e-07	297	0.13468	synonymous_variant	LOW	Bnt01G001493	19213796	19215121	-	3-oxo-Delta(4,5)-steroid 5-beta-reductase-like isoform X2 [Morus notabilis]	3-oxo-Delta(4,5)-steroid 5-beta-reductase OS=Arabidopsis thaliana OX=3702 GN=VEP1 PE=1 SV=1	Epimerase domain-containing protein OS=Manihot esculenta OX=3983 GN=MANES_05G180200 PE=4 SV=1	--	--	epimerase dehydratase	--	--	--	NAD(P)-binding domain superfamily
Chr4	2090105	A	G	2.76954e-07	298	0.105705	upstream_gene_variant	MODIFIER	Bnt04G005487	2091490	2093868	+	hypothetical protein L484_010530 [Morus notabilis]	UPF0665 family protein C23C4.06c OS=Schizosaccharomyces pombe (strain 972 / ATCC 24843) OX=284812 GN=SPAC23C4.06c PE=3 SV=1	Uncharacterized protein OS=Morus notabilis OX=981085 GN=L484_010530 PE=4 SV=1	--	Putative N2,N2-dimethylguanosine tRNA methyltransferase	Putative methyltransferase	--	--	Lysine methyltransferase	Lysine methyltransferase | S-adenosyl-L-methionine-dependent methyltransferase
Chr4	9100978	T	C	2.83583e-07	296	0.0743243	downstream_gene_variant	MODIFIER	Bnt04G005762	9098485	9103508	+	Cation transporter [Trema orientale]	Sodium transporter HKT1 OS=Arabidopsis thaliana OX=3702 GN=HKT1 PE=1 SV=1	Cation transporter OS=Trema orientale OX=63057 GN=TorRG33x02_179950 PE=4 SV=1	--	Na+/K+ transporter	Low-affinity potassium transport system. Interacts with Trk system potassium uptake protein TrkA (By similarity)	GO:0006812;GO:0008324;GO:0055085	cation transport | cation transmembrane transporter activity | transmembrane transport	Cation transport protein	Cation transporter
Chr4	9067236	T	C	3.8644e-07	298	0.0838926	intron_variant	MODIFIER	Bnt04G005759	9065818	9072949	+	Tyrosine-protein kinase [Trema orientale]	Probable serine/threonine-protein kinase WNK11 OS=Arabidopsis thaliana OX=3702 GN=WNK11 PE=2 SV=1	Tyrosine-protein kinase OS=Trema orientale OX=63057 GN=TorRG33x02_188830 PE=4 SV=1	WNK lysine deficient protein kinase	Serine/threonine protein kinase	WNK lysine deficient protein kinase	GO:0004672;GO:0005524;GO:0006468	protein kinase activity | ATP binding | protein phosphorylation	Protein kinase domain	Protein kinase domain | Protein kinase-like domain superfamily
Chr14	10154838	T	C	4.14858e-07	287	0.170732	upstream_gene_variant	MODIFIER	Bnt14G019942	10155777	10157720	+	anaphase-promoting complex subunit 10 [Morus notabilis]	Anaphase-promoting complex subunit 10 OS=Arabidopsis thaliana OX=3702 GN=APC10 PE=1 SV=2	Anaphase-promoting complex subunit 10 OS=Prunus persica OX=3760 GN=PRUPE_7G156300 PE=3 SV=1	anaphase-promoting complex subunit 10	Anaphase-promoting complex (APC), subunit 10	complex subunit 10	GO:0005680;GO:0031145	anaphase-promoting complex | anaphase-promoting complex-dependent catabolic process	Anaphase-promoting complex, subunit 10 (APC10)	APC10/DOC domain | Galactose-binding-like domain superfamily | Anaphase-promoting complex subunit APC10/Doc1
Chr14	10856883	G	A	4.20944e-07	297	0.0572391	synonymous_variant	LOW	Bnt14G020039	10855929	10859263	-	hypothetical protein L484_020715 [Morus notabilis]	--	Uncharacterized protein OS=Morus notabilis OX=981085 GN=L484_020715 PE=4 SV=1	--	--	cysteine histidine-rich C1 domain-containing protein	--	--	--	Zinc finger, PHD-type, conserved site
Chr5	3773709	A	G	4.24602e-07	296	0.0844595	intergenic_region	MODIFIER	Bnt05G007193-Bnt05G007194	3762464	3769665	+	Lipase [Parasponia andersonii]	GDSL esterase/lipase At5g45920 OS=Arabidopsis thaliana OX=3702 GN=At5g45920 PE=2 SV=1	Lipase OS=Parasponia andersonii OX=3476 GN=PanWU01x14_022280 PE=4 SV=1	--	Isoamyl acetate-hydrolyzing esterase	lipolytic protein G-D-S-L family	--	--	GDSL-like Lipase/Acylhydrolase family	SGNH hydrolase-type esterase domain | SGNH hydrolase superfamily
										3880463	3888230	+	putative beta-1,3-galactosyltransferase 8 [Morus notabilis]	Probable beta-1,3-galactosyltransferase 8 OS=Arabidopsis thaliana OX=3702 GN=B3GALT8 PE=2 SV=1	Hexosyltransferase OS=Morus notabilis OX=981085 GN=L484_012651 PE=3 SV=1	--	Galactosyltransferases	Beta-1,3-galactosyltransferase	GO:0006486;GO:0008378;GO:0016020	protein glycosylation | galactosyltransferase activity | membrane	Galactosyltransferase | Domain of unknown function (DUF4094)	Glycosyl transferase, family 31 | Domain of unknown function DUF4094
Chr5	3773708	C	T	4.35259e-07	294	0.085034	intergenic_region	MODIFIER	Bnt05G007193-Bnt05G007194	3762464	3769665	+	Lipase [Parasponia andersonii]	GDSL esterase/lipase At5g45920 OS=Arabidopsis thaliana OX=3702 GN=At5g45920 PE=2 SV=1	Lipase OS=Parasponia andersonii OX=3476 GN=PanWU01x14_022280 PE=4 SV=1	--	Isoamyl acetate-hydrolyzing esterase	lipolytic protein G-D-S-L family	--	--	GDSL-like Lipase/Acylhydrolase family	SGNH hydrolase-type esterase domain | SGNH hydrolase superfamily
										3880463	3888230	+	putative beta-1,3-galactosyltransferase 8 [Morus notabilis]	Probable beta-1,3-galactosyltransferase 8 OS=Arabidopsis thaliana OX=3702 GN=B3GALT8 PE=2 SV=1	Hexosyltransferase OS=Morus notabilis OX=981085 GN=L484_012651 PE=3 SV=1	--	Galactosyltransferases	Beta-1,3-galactosyltransferase	GO:0006486;GO:0008378;GO:0016020	protein glycosylation | galactosyltransferase activity | membrane	Galactosyltransferase | Domain of unknown function (DUF4094)	Glycosyl transferase, family 31 | Domain of unknown function DUF4094
Chr4	9522468	C	A	4.74841e-07	297	0.0606061	synonymous_variant	LOW	Bnt04G005808	9515318	9527015	+	putative BPI/LBP family protein At1g04970 [Morus notabilis]	Putative BPI/LBP family protein At1g04970 OS=Arabidopsis thaliana OX=3702 GN=At1g04970 PE=2 SV=1	Putative BPI/LBP family protein OS=Morus notabilis OX=981085 GN=L484_004045 PE=4 SV=1	--	BPI/LBP/CETP family protein	BPI fold containing family B, member	GO:0005615;GO:0008289	extracellular space | lipid binding	LBP / BPI / CETP family, N-terminal domain | LBP / BPI / CETP family, C-terminal domain	Lipid-binding serum glycoprotein, C-terminal | Lipid-binding serum glycoprotein, N-terminal | Bactericidal permeability-increasing protein, alpha/beta domain superfamily | Lipid binding protein BPI/LBP
Chr8	391355	G	A	5.06461e-07	298	0.350671	intergenic_region	MODIFIER	Bnt08G012143-Bnt08G012144	64626	73704	-	NB-ARC domain, LRR domain containing protein [Trema orientale]	Putative disease resistance protein At1g50180 OS=Arabidopsis thaliana OX=3702 GN=At1g50180 PE=3 SV=2	NB-ARC domain, LRR domain containing protein OS=Trema orientale OX=63057 GN=TorRG33x02_055410 PE=3 SV=1	--	Apoptotic ATPase	leucine Rich Repeat	GO:0043531	ADP binding	NB-ARC domain | Rx N-terminal domain	NB-ARC | P-loop containing nucleoside triphosphate hydrolase | Leucine-rich repeat domain superfamily | Virus X resistance protein-like, coiled-coil domain | Rx, N-terminal
										480335	483446	+	hypothetical protein GOBAR_AA27917 [Gossypium barbadense]	Putative uncharacterized protein ART2 OS=Saccharomyces cerevisiae (strain ATCC 204508 / S288c) OX=559292 GN=ART2 PE=5 SV=1	Uncharacterized protein OS=Gossypium barbadense OX=3634 GN=GOBAR_AA27917 PE=4 SV=1	--	--	Reverse transcriptase (RNA-dependent DNA polymerase)	--	--	--	--
Chr6	10925592	C	T	6.605e-07	295	0.184746	synonymous_variant	LOW	Bnt06G009533	10923475	10928023	+	probable LRR receptor-like serine/threonine-protein kinase At3g47570 [Morus notabilis]	Receptor kinase-like protein Xa21 OS=Oryza sativa subsp. indica OX=39946 GN=XA21 PE=1 SV=1	Putative LRR receptor-like serine/threonine-protein kinase OS=Morus notabilis OX=981085 GN=L484_025025 PE=3 SV=1	--	--	leucine Rich Repeat	GO:0004672;GO:0005515;GO:0005524;GO:0006468	protein kinase activity | protein binding | ATP binding | protein phosphorylation	Protein kinase domain | Leucine rich repeat N-terminal domain | Leucine rich repeat	Protein kinase domain | Leucine-rich repeat | Leucine-rich repeat, typical subtype | Serine/threonine-protein kinase, active site | Protein kinase-like domain superfamily | Leucine-rich repeat-containing N-terminal, plant-type | Protein kinase, ATP binding site | Leucine-rich repeat domain superfamily
LDWP
Chr4	9261790	A	T	1.5274e-08	292	0.351027	downstream_gene_variant	MODIFIER	Bnt04G005779	9260252	9261505	+	F-box domain containing protein [Parasponia andersonii]	F-box protein At3g07870 OS=Arabidopsis thaliana OX=3702 GN=At3g07870 PE=2 SV=1	F-box domain containing protein OS=Parasponia andersonii OX=3476 GN=PanWU01x14_251470 PE=4 SV=1	--	--	F-box protein	GO:0005515	protein binding	F-box domain | F-box associated domain	F-box domain | Galactose oxidase/kelch, beta-propeller | F-box associated domain, type 3 | F-box associated interaction domain | F-box-like domain superfamily
Chr9	5905398	G	T	6.08067e-08	288	0.467014	intergenic_region	MODIFIER	Bnt09G013613-Bnt09G013614	5891080	5894123	-	hypothetical protein MANES_14G108900 [Manihot esculenta]	Fructose-bisphosphate aldolase 3, chloroplastic OS=Arabidopsis thaliana OX=3702 GN=FBA3 PE=1 SV=1	Fructose-bisphosphate aldolase OS=Manihot esculenta OX=3983 GN=MANES_14G108900 PE=3 SV=1	fructose-bisphosphate aldolase, class I	Fructose-biphosphate aldolase	fructose-bisphosphate aldolase	GO:0003824;GO:0004332;GO:0006096	catalytic activity | fructose-bisphosphate aldolase activity | glycolytic process	Fructose-bisphosphate aldolase class-I	Fructose-bisphosphate aldolase, class-I | Aldolase-type TIM barrel | Fructose-bisphosphate aldolase class-I active site
										5934336	5940281	+	uncharacterized PKHD-type hydroxylase At1g22950 [Morus notabilis]	Uncharacterized PKHD-type hydroxylase At1g22950 OS=Arabidopsis thaliana OX=3702 GN=At1g22950 PE=2 SV=2	Putative PKHD-type hydroxylase OS=Morus notabilis OX=981085 GN=L484_025841 PE=4 SV=1	--	Lysyl hydroxylase	Procollagen-lysine 2-oxoglutarate 5-dioxygenase	GO:0005506;GO:0016491;GO:0016705;GO:0031418;GO:0055114	iron ion binding | oxidoreductase activity | oxidoreductase activity, acting on paired donors, with incorporation or reduction of molecular oxygen | L-ascorbic acid binding | oxidation-reduction process	--	Oxoglutarate/iron-dependent dioxygenase | Prolyl 4-hydroxylase, alpha subunit
Chr4	9261541	C	T	1.04909e-07	297	0.356902	downstream_gene_variant	MODIFIER	Bnt04G005779	9260252	9261505	+	F-box domain containing protein [Parasponia andersonii]	F-box protein At3g07870 OS=Arabidopsis thaliana OX=3702 GN=At3g07870 PE=2 SV=1	F-box domain containing protein OS=Parasponia andersonii OX=3476 GN=PanWU01x14_251470 PE=4 SV=1	--	--	F-box protein	GO:0005515	protein binding	F-box domain | F-box associated domain	F-box domain | Galactose oxidase/kelch, beta-propeller | F-box associated domain, type 3 | F-box associated interaction domain | F-box-like domain superfamily
Chr4	9264066	T	A	1.36162e-07	289	0.33045	intergenic_region	MODIFIER	Bnt04G005779-Bnt04G005780	9260252	9261505	+	F-box domain containing protein [Parasponia andersonii]	F-box protein At3g07870 OS=Arabidopsis thaliana OX=3702 GN=At3g07870 PE=2 SV=1	F-box domain containing protein OS=Parasponia andersonii OX=3476 GN=PanWU01x14_251470 PE=4 SV=1	--	--	F-box protein	GO:0005515	protein binding	F-box domain | F-box associated domain	F-box domain | Galactose oxidase/kelch, beta-propeller | F-box associated domain, type 3 | F-box associated interaction domain | F-box-like domain superfamily
										9273249	9276475	+	F-box protein [Morus notabilis]	F-box protein At3g07870 OS=Arabidopsis thaliana OX=3702 GN=At3g07870 PE=2 SV=1	F-box protein OS=Morus notabilis OX=981085 GN=L484_020049 PE=4 SV=1	--	--	F-box protein	GO:0005515	protein binding	F-box associated domain | F-box-like	F-box domain | F-box associated domain, type 3 | F-box associated interaction domain | F-box-like domain superfamily
Chr1	15910596	T	C	1.46327e-07	285	0.101754	intron_variant	MODIFIER	Bnt01G001074	15909689	15913936	+	cryptochrome-1 isoform X2 [Quercus suber]	Cryptochrome-1 OS=Arabidopsis thaliana OX=3702 GN=CRY1 PE=1 SV=2	Cryptochrome OS=Trema orientale OX=63057 GN=TorRG33x02_002790 PE=4 SV=1	cryptochrome 1	Deoxyribodipyrimidine photolyase/cryptochrome	deoxyribo-dipyrimidine photolyase	GO:0009785;GO:0009882	blue light signaling pathway | blue light photoreceptor activity	DNA photolyase | FAD binding domain of DNA photolyase | Blue/Ultraviolet sensing protein C terminal	Cryptochrome/DNA photolyase class 1 | Cryptochrome/DNA photolyase, FAD-binding domain | DNA photolyase, N-terminal | Cryptochrome, plant | Rossmann-like alpha/beta/alpha sandwich fold | Cryptochrome/DNA photolyase class 1, conserved site, C-terminal | Cryptochrome C-terminal | Cryptochrome/DNA photolyase, FAD-binding domain-like superfamily | Cryptochrome/photolyase, N-terminal domain superfamily
Chr4	16422839	A	T	2.52439e-07	295	0.479661	intergenic_region	MODIFIER	Bnt04G006511-Bnt04G006512	16403725	16416194	-	Lsm14- DFDF- FFD- domain containing protein [Parasponia andersonii]	Protein decapping 5 OS=Arabidopsis thaliana OX=3702 GN=DCP5 PE=1 SV=1	Lsm14-DFDF-FFD-domain containing protein OS=Parasponia andersonii OX=3476 GN=PanWU01x14_316610 PE=4 SV=1	protein LSM14	Uncharacterized mRNA-associated protein RAP55	LSM14A, SCD6 homolog A (S. cerevisiae)	--	--	FDF domain | Scd6-like Sm domain	LSM domain superfamily | FDF domain | Lsm14-like, N-terminal | FFD box | DFDF domain
										16426321	16432938	+	Protein CROWDED NUCLEI [Trema orientale]	Protein CROWDED NUCLEI 1 OS=Arabidopsis thaliana OX=3702 GN=CRWN1 PE=1 SV=1	Protein CROWDED NUCLEI OS=Trema orientale OX=63057 GN=TorRG33x02_107930 PE=4 SV=1	--	--	Nuclear matrix constituent protein	GO:0005634;GO:0006997	nucleus | nucleus organization	--	Protein crowded nuclei
Chr4	9262267	C	T	2.52939e-07	291	0.364261	downstream_gene_variant	MODIFIER	Bnt04G005779	9260252	9261505	+	F-box domain containing protein [Parasponia andersonii]	F-box protein At3g07870 OS=Arabidopsis thaliana OX=3702 GN=At3g07870 PE=2 SV=1	F-box domain containing protein OS=Parasponia andersonii OX=3476 GN=PanWU01x14_251470 PE=4 SV=1	--	--	F-box protein	GO:0005515	protein binding	F-box domain | F-box associated domain	F-box domain | Galactose oxidase/kelch, beta-propeller | F-box associated domain, type 3 | F-box associated interaction domain | F-box-like domain superfamily
Chr4	9263771	A	G	3.79471e-07	296	0.359797	intergenic_region	MODIFIER	Bnt04G005779-Bnt04G005780	5780- 9273249	9276475	+	F-box protein [Morus notabilis]	F-box protein At3g07870 OS=Arabidopsis thaliana OX=3702 GN=At3g07870 PE=2 SV=1	F-box protein OS=Morus notabilis OX=981085 GN=L484_020049 PE=4 SV=1	--	--	F-box protein	GO:0005515	protein binding	F-box associated domain | F-box-like	F-box domain | F-box associated domain, type 3 | F-box associated interaction domain | F-box-like domain superfamily
Chr4	16422842	A	C	4.15587e-07	294	0.477891	intergenic_region	MODIFIER	Bnt04G006511-Bnt04G006512	16403725	16416194	-	Lsm14- DFDF- FFD- domain containing protein [Parasponia andersonii]	Protein decapping 5 OS=Arabidopsis thaliana OX=3702 GN=DCP5 PE=1 SV=1	Lsm14-DFDF-FFD-domain containing protein OS=Parasponia andersonii OX=3476 GN=PanWU01x14_316610 PE=4 SV=1	protein LSM14	Uncharacterized mRNA-associated protein RAP55	LSM14A, SCD6 homolog A (S. cerevisiae)	--	--	FDF domain | Scd6-like Sm domain	LSM domain superfamily | FDF domain | Lsm14-like, N-terminal | FFD box | DFDF domain
										16426321	16432938	+	Protein CROWDED NUCLEI [Trema orientale]	Protein CROWDED NUCLEI 1 OS=Arabidopsis thaliana OX=3702 GN=CRWN1 PE=1 SV=1	Protein CROWDED NUCLEI OS=Trema orientale OX=63057 GN=TorRG33x02_107930 PE=4 SV=1	--	--	Nuclear matrix constituent protein	GO:0005634;GO:0006997	nucleus | nucleus organization	--	Protein crowded nuclei
Chr1	16279933	T	A	4.42397e-07	297	0.111111	intergenic_region	MODIFIER	Bnt01G001128-Bnt01G001129	16266417	16271877	-	agamous-like MADS-box protein AGL12 [Morus notabilis]	Agamous-like MADS-box protein AGL12 OS=Arabidopsis thaliana OX=3702 GN=AGL12 PE=1 SV=2	MADS-box transcription factor OS=Trema orientale OX=63057 GN=TorMADS34 PE=4 SV=1	--	MADS box transcription factor	Transcription factor	GO:0000977;GO:0003677;GO:0003700;GO:0005634;GO:0006355;GO:0045944;GO:0046983	RNA polymerase II regulatory region sequence-specific DNA binding | DNA binding | DNA-binding transcription factor activity | nucleus | regulation of transcription, DNA-templated | positive regulation of transcription by RNA polymerase II | protein dimerization activity	SRF-type transcription factor (DNA-binding and dimerisation domain) | K-box region	Transcription factor, MADS-box | Transcription factor, K-box | MADS MEF2-like | Transcription factor, MADS-box superfamily
										16286444	16288387	+	hypothetical protein L484_014298 [Morus notabilis]	--	Uncharacterized protein OS=Morus notabilis OX=981085 GN=L484_014298 PE=4 SV=1	--	--	NA	--	--	--	--
Chr4	16424543	T	C	4.56459e-07	296	0.471284	upstream_gene_variant	MODIFIER	Bnt04G006512	16426321	16432938	+	Protein CROWDED NUCLEI [Trema orientale]	Protein CROWDED NUCLEI 1 OS=Arabidopsis thaliana OX=3702 GN=CRWN1 PE=1 SV=1	Protein CROWDED NUCLEI OS=Trema orientale OX=63057 GN=TorRG33x02_107930 PE=4 SV=1	--	--	Nuclear matrix constituent protein	GO:0005634;GO:0006997	nucleus | nucleus organization	--	Protein crowded nuclei
Chr4	8376161	C	T	4.90162e-07	293	0.134812	downstream_gene_variant	MODIFIER	Bnt04G005706	8377531	8380730	-	isocitrate lyase [Morus notabilis]	Isocitrate lyase OS=Gossypium hirsutum OX=3635 PE=2 SV=1	Isocitrate lyase OS=Juglans regia OX=51240 GN=LOC108985254 PE=3 SV=1	isocitrate lyase	Isocitrate lyase	Isocitrate lyase	GO:0003824;GO:0004451;GO:0019752	catalytic activity | isocitrate lyase activity | carboxylic acid metabolic process	Isocitrate lyase family	Isocitrate lyase | Pyruvate/Phosphoenolpyruvate kinase-like domain superfamily | Isocitrate lyase/phosphorylmutase, conserved site | ICL/PEPM domain | Pyruvate kinase-like domain superfamily
Chr9	7209673	T	G	5.80812e-07	290	0.431034	intergenic_region	MODIFIER	Bnt09G013688-Bnt09G013689	7190050	7199153	-	hypothetical protein L484_014647 [Morus notabilis]	Ribulose bisphosphate carboxylase small chain, chloroplastic OS=Pyrus pyrifolia OX=3767 GN=RBCS PE=2 SV=1	Ribulose bisphosphate carboxylase small chain OS=Morus notabilis OX=981085 GN=L484_014647 PE=3 SV=1	ribulose-bisphosphate carboxylase small chain	--	RuBisCO catalyzes two reactions the carboxylation of D- ribulose 1,5-bisphosphate, the primary event in carbon dioxide fixation, as well as the oxidative fragmentation of the pentose substrate. Both reactions occur simultaneously and in competition at the same active site	--	--	Ribulose bisphosphate carboxylase, small chain | Ribulose-1,5-bisphosphate carboxylase small subunit	Ribulose bisphosphate carboxylase small chain, domain | Ribulose-1,5-bisphosphate carboxylase small subunit, N-terminal | Ribulose bisphosphate carboxylase, small chain | Ribulose bisphosphate carboxylase, small subunit superfamily
										7226712	7227052	+	--	--	--	--	--	--	--	--	--	--
Chr13	8414536	A	G	5.82179e-07	249	0.0582329	intergenic_region	MODIFIER	Bnt13G018632-Bnt13G018633	8393089	8397966	-	WRKY domain containing protein [Trema orientale]	Probable WRKY transcription factor 32 OS=Arabidopsis thaliana OX=3702 GN=WRKY32 PE=2 SV=1	WRKY domain containing protein OS=Trema orientale OX=63057 GN=TorWRKY45 PE=4 SV=1	--	--	WRKY transcription factor	GO:0003700;GO:0006355;GO:0043565	DNA-binding transcription factor activity | regulation of transcription, DNA-templated | sequence-specific DNA binding	WRKY DNA -binding domain	WRKY domain | WRKY domain superfamily
										8429539	8431173	+	probable RNA-binding protein EIF1AD [Morus notabilis]	--	Putative RNA-binding protein EIF1AD OS=Morus notabilis OX=981085 GN=L484_009914 PE=4 SV=1	probable RNA-binding protein EIF1AD	Predicted translation initiation factor related to eIF-1A	eukaryotic translation initiation factor 1A domain containing	GO:0003723;GO:0003743;GO:0006413	RNA binding | translation initiation factor activity | translational initiation	Translation initiation factor 1A / IF-1	Translation initiation factor 1A (eIF-1A) | RNA-binding domain, S1, IF1 type | Nucleic acid-binding, OB-fold | Probable RNA-binding protein EIF1AD
Chr14	11427383	C	T	6.78216e-07	287	0.0801394	intron_variant	MODIFIER	Bnt14G020130	11424599	11433758	+	Glycoside hydrolase, family 19, catalytic [Corchorus capsularis]	Endochitinase 3 OS=Nicotiana tabacum OX=4097 GN=CHN14 PE=3 SV=1	Uncharacterized protein OS=Musa balbisiana OX=52838 GN=C4D60_Mb01t05050 PE=4 SV=1	basic endochitinase B	Predicted chitinase	chitinase	GO:0004568;GO:0006032;GO:0016998	chitinase activity | chitin catabolic process | cell wall macromolecule catabolic process	Chitinase class I	Glycoside hydrolase, family 19, catalytic | Lysozyme-like domain superfamily
Chr4	9264068	A	G	8.23133e-07	292	0.328767	intergenic_region	MODIFIER	Bnt04G005779-Bnt04G005780	9260252	9261505	+	F-box domain containing protein [Parasponia andersonii]	F-box protein At3g07870 OS=Arabidopsis thaliana OX=3702 GN=At3g07870 PE=2 SV=1	F-box domain containing protein OS=Parasponia andersonii OX=3476 GN=PanWU01x14_251470 PE=4 SV=1	--	--	F-box protein	GO:0005515	protein binding	F-box domain | F-box associated domain	F-box domain | Galactose oxidase/kelch, beta-propeller | F-box associated domain, type 3 | F-box associated interaction domain | F-box-like domain superfamily
				16						9273249	9276475	+	F-box protein [Morus notabilis]	F-box protein At3g07870 OS=Arabidopsis thaliana OX=3702 GN=At3g07870 PE=2 SV=1	F-box protein OS=Morus notabilis OX=981085 GN=L484_020049 PE=4 SV=1	--	--	F-box protein	GO:0005515	protein binding	F-box associated domain | F-box-like	F-box domain | F-box associated domain, type 3 | F-box associated interaction domain | F-box-like domain superfamily
SDWP
Chr4	8376161	C	T	2.46813e-07	293	0.134812	downstream_gene_variant	MODIFIER	Bnt04G005706	8377531	8380730	-	isocitrate lyase [Morus notabilis]	Isocitrate lyase OS=Gossypium hirsutum OX=3635 PE=2 SV=1	Isocitrate lyase OS=Juglans regia OX=51240 GN=LOC108985254 PE=3 SV=1	isocitrate lyase	Isocitrate lyase	Isocitrate lyase	GO:0003824;GO:0004451;GO:0019752	catalytic activity | isocitrate lyase activity | carboxylic acid metabolic process	Isocitrate lyase family	Isocitrate lyase | Pyruvate/Phosphoenolpyruvate kinase-like domain superfamily | Isocitrate lyase/phosphorylmutase, conserved site | ICL/PEPM domain | Pyruvate kinase-like domain superfamily
Chr4	7110697	G	A	3.18093e-07	276	0.423913	intergenic_region	MODIFIER	Bnt04G005636-Bnt04G005637	7064774	7070547	+	Uncharacterized membrane protein [Morus notabilis]	CSC1-like protein At3g21620 OS=Arabidopsis thaliana OX=3702 GN=At3g21620 PE=2 SV=1	Uncharacterized membrane protein OS=Morus notabilis OX=981085 GN=L484_011912 PE=4 SV=1	--	Uncharacterized conserved protein	transmembrane protein 63C	GO:0016020	membrane	Calcium-dependent channel, 7TM region, putative phosphate | Late exocytosis, associated with Golgi transport | Cytosolic domain of 10TM putative phosphate transporter	Calcium-dependent channel, 7TM region, putative phosphate | 10TM putative phosphate transporter, cytosolic domain | Calcium permeable stress-gated cation channel 1, N-terminal transmembrane domain
										7119079	7129244	+	Wall-associated receptor kinase-like 9 [Morus notabilis]	Wall-associated receptor kinase-like 9 OS=Arabidopsis thaliana OX=3702 GN=WAKL9 PE=2 SV=1	Wall-associated receptor kinase-like 9 OS=Morus notabilis OX=981085 GN=L484_016968 PE=4 SV=1	--	--	Serine Threonine protein kinase	GO:0004672;GO:0005509;GO:0005524;GO:0006468;GO:0030247	protein kinase activity | calcium ion binding | ATP binding | protein phosphorylation | polysaccharide binding	Protein kinase domain | Calcium-binding EGF domain | Wall-associated receptor kinase galacturonan-binding	Protein kinase domain | EGF-like calcium-binding domain | Serine/threonine-protein kinase, active site | Protein kinase-like domain superfamily | EGF-like calcium-binding, conserved site | Wall-associated receptor kinase, galacturonan-binding domain
Chr6	20196420	T	C	7.06149e-07	298	0.122483	upstream_gene_variant	MODIFIER	Bnt06G010676	20184736	20195915	-	PREDICTED: uncharacterized protein LOC105041640 [Elaeis guineensis]	Glucan 1,3-beta-glucosidase OS=Candida albicans (strain SC5314 / ATCC MYA-2876) OX=237561 GN=XOG1 PE=1 SV=5	Uncharacterized protein OS=Glycine max OX=3847 GN=100776945 PE=4 SV=1	--	--	Glycoside hydrolase Family 5	GO:0004553;GO:0005975;GO:0007015;GO:0051015	hydrolase activity, hydrolyzing O-glycosyl compounds | carbohydrate metabolic process | actin filament organization | actin filament binding	Cellulase (glycosyl hydrolase family 5)	Glycoside hydrolase, family 5 | Actin-crosslinking | Fascin | Glycoside hydrolase superfamily | Glycoside hydrolase, family 5, conserved site
Chr6	20196455	T	C	7.06149e-07	298	0.122483	upstream_gene_variant	MODIFIER	Bnt06G010676	20184736	20195915	-	PREDICTED: uncharacterized protein LOC105041640 [Elaeis guineensis]	Glucan 1,3-beta-glucosidase OS=Candida albicans (strain SC5314 / ATCC MYA-2876) OX=237561 GN=XOG1 PE=1 SV=5	Uncharacterized protein OS=Glycine max OX=3847 GN=100776945 PE=4 SV=1	--	--	Glycoside hydrolase Family 5	GO:0004553;GO:0005975;GO:0007015;GO:0051015	hydrolase activity, hydrolyzing O-glycosyl compounds | carbohydrate metabolic process | actin filament organization | actin filament binding	Cellulase (glycosyl hydrolase family 5)	Glycoside hydrolase, family 5 | Actin-crosslinking | Fascin | Glycoside hydrolase superfamily | Glycoside hydrolase, family 5, conserved site
Chr13	6732308	C	T	7.92183e-07	287	0.10453	upstream_gene_variant	MODIFIER	Bnt13G018490	6724425	6730722	-	alternative NAD(P)H-ubiquinone oxidoreductase C1, chloroplastic/mitochondrial [Morus notabilis]	Alternative NAD(P)H-ubiquinone oxidoreductase C1, chloroplastic/mitochondrial OS=Arabidopsis thaliana OX=3702 GN=NDC1 PE=1 SV=2	FAD/NAD(P)-binding domain containing protein OS=Trema orientale OX=63057 GN=TorRG33x02_179810 PE=4 SV=1	NADH:ubiquinone reductase (non-electrogenic)	NADH-dehydrogenase (ubiquinone)	Nadh dehydrogenase	GO:0016491;GO:0055114	oxidoreductase activity | oxidation-reduction process	Pyridine nucleotide-disulphide oxidoreductase	FAD/NAD(P)-binding domain | FAD/NAD(P)-binding domain superfamily
Chr4	8376172	G	A	8.20812e-07	293	0.158703	downstream_gene_variant	MODIFIER	Bnt04G005706	8377531	8380730	-	isocitrate lyase [Morus notabilis]	Isocitrate lyase OS=Gossypium hirsutum OX=3635 PE=2 SV=1	Isocitrate lyase OS=Juglans regia OX=51240 GN=LOC108985254 PE=3 SV=1	isocitrate lyase	Isocitrate lyase	Isocitrate lyase	GO:0003824;GO:0004451;GO:0019752	catalytic activity | isocitrate lyase activity | carboxylic acid metabolic process	Isocitrate lyase family	Isocitrate lyase | Pyruvate/Phosphoenolpyruvate kinase-like domain superfamily | Isocitrate lyase/phosphorylmutase, conserved site | ICL/PEPM domain | Pyruvate kinase-like domain superfamily
Chr4	8920716	A	T	9.50423e-07	296	0.400338	intergenic_region	MODIFIER	Bnt04G005747-Bnt04G005748	8913140	8915287	-	hypothetical protein L484_020017 [Morus notabilis]	Pentatricopeptide repeat-containing protein At1g08070, chloroplastic OS=Arabidopsis thaliana OX=3702 GN=PCMP-H12 PE=2 SV=1	DYW_deaminase domain-containing protein OS=Morus notabilis OX=981085 GN=L484_020017 PE=4 SV=1	--	FOG: PPR repeat	Pentatricopeptide repeat-containing protein	GO:0005515;GO:0008270	protein binding | zinc ion binding	PPR repeat | PPR repeat family | DYW family of nucleic acid deaminases	Pentatricopeptide repeat | Tetratricopeptide-like helical domain superfamily | DYW domain
										8923470	8923883	+	hypothetical protein TorRG33x02_156890 [Trema orientale]	--	Uncharacterized protein OS=Trema orientale OX=63057 GN=TorRG33x02_156890 PE=4 SV=1	--	--	NA	--	--	--	--
The data in 2020
DWP
Chr10	10995725	G	A	3.14433e-08	263	0.195817	upstream_gene_variant	MODIFIER	Bnt10G015337	10997399	11000889	+	probable inactive poly [ADP-ribose] polymerase SRO5 [Morus notabilis]	Probable inactive poly [ADP-ribose] polymerase SRO5 OS=Arabidopsis thaliana OX=3702 GN=SRO5 PE=1 SV=1	Putative inactive poly [ADP-ribose] polymerase SRO5 OS=Morus notabilis OX=981085 GN=L484_015020 PE=4 SV=1	--	--	RCD1-SRO-TAF4 (RST) plant domain	GO:0003950	NAD+ ADP-ribosyltransferase activity	RCD1-SRO-TAF4 (RST) plant domain	Poly(ADP-ribose) polymerase, catalytic domain | RST domain of plant C-terminal
Chr4	9087683	G	A	9.15502e-08	271	0.0756458	intergenic_region	MODIFIER	Bnt04G005761	9080687	9081704	-	Thymidine kinase [Trema orientale]	Thymidine kinase a OS=Arabidopsis thaliana OX=3702 GN=TK1A PE=1 SV=1	Thymidine kinase OS=Trema orientale OX=63057 GN=TorRG33x02_188850 PE=3 SV=1	thymidine kinase	Thymidine kinase	THymidine Kinase	GO:0004797;GO:0005524	thymidine kinase activity | ATP binding	Thymidine kinase	Thymidine kinase | Thymidine kinase, conserved site | P-loop containing nucleoside triphosphate hydrolase
									Bnt04G005762	9098485	9103508	+	Cation transporter [Trema orientale]	Sodium transporter HKT1 OS=Arabidopsis thaliana OX=3702 GN=HKT1 PE=1 SV=1	Cation transporter OS=Trema orientale OX=63057 GN=TorRG33x02_179950 PE=4 SV=1	--	Na+/K+ transporter	Low-affinity potassium transport system. Interacts with Trk system potassium uptake protein TrkA (By similarity)	GO:0006812;GO:0008324;GO:0055085	cation transport | cation transmembrane transporter activity | transmembrane transport	Cation transport protein	Cation transporter
Chr10	11019177	G	A	6.53434e-07	298	0.162752	intergenic_region	MODIFIER	Bnt10G015338	11013175	11014182	+	uncharacterized protein LOC107418395 [Ziziphus jujuba]	--	Uncharacterized protein OS=Morus notabilis OX=981085 GN=L484_015019 PE=4 SV=1	--	--	Protein of unknown function (DUF1645)	--	--	Protein of unknown function (DUF1645)	Protein of unknown function DUF1645, plant
									Bnt10G015339	11024166	11030248	-	1-deoxy-D-xylulose-5-phosphate reductoisomerase [Morus alba]	1-deoxy-D-xylulose 5-phosphate reductoisomerase, chloroplastic OS=Arabidopsis thaliana OX=3702 GN=DXR PE=2 SV=2	1-deoxy-D-xylulose-5-phosphate reductoisomerase OS=Morus alba OX=3498 GN=DXR PE=2 SV=1	1-deoxy-D-xylulose-5-phosphate reductoisomerase	--	Catalyzes the NADP-dependent rearrangement and reduction of 1-deoxy-D-xylulose-5-phosphate (DXP) to 2-C-methyl-D-erythritol 4-phosphate (MEP) (By similarity)	GO:0005515;GO:0008299;GO:0030604;GO:0046872;GO:0055114;GO:0070402	protein binding | isoprenoid biosynthetic process | 1-deoxy-D-xylulose-5-phosphate reductoisomerase activity | metal ion binding | oxidation-reduction process | NADPH binding	1-deoxy-D-xylulose 5-phosphate reductoisomerase | 1-deoxy-D-xylulose 5-phosphate reductoisomerase C-terminal domain | DXP reductoisomerase C-terminal domain	1-deoxy-D-xylulose 5-phosphate reductoisomerase | 1-deoxy-D-xylulose 5-phosphate reductoisomerase, N-terminal | 1-deoxy-D-xylulose 5-phosphate reductoisomerase, C-terminal | DXP reductoisomerase C-terminal domain | DXP reductoisomerase, C-terminal domain superfamily | NAD(P)-binding domain superfamily
Chr10	11019202	C	T	1.50779e-06	297	0.1633	intergenic_region	MODIFIER	Bnt10G015338	11013175	11014182	+	uncharacterized protein LOC107418395 [Ziziphus jujuba]	--	Uncharacterized protein OS=Morus notabilis OX=981085 GN=L484_015019 PE=4 SV=1	--	--	Protein of unknown function (DUF1645)	--	--	Protein of unknown function (DUF1645)	Protein of unknown function DUF1645, plant
									Bnt10G015339	11024166	11030248	-	1-deoxy-D-xylulose-5-phosphate reductoisomerase [Morus alba]	1-deoxy-D-xylulose 5-phosphate reductoisomerase, chloroplastic OS=Arabidopsis thaliana OX=3702 GN=DXR PE=2 SV=2	1-deoxy-D-xylulose-5-phosphate reductoisomerase OS=Morus alba OX=3498 GN=DXR PE=2 SV=1	1-deoxy-D-xylulose-5-phosphate reductoisomerase	--	Catalyzes the NADP-dependent rearrangement and reduction of 1-deoxy-D-xylulose-5-phosphate (DXP) to 2-C-methyl-D-erythritol 4-phosphate (MEP) (By similarity)	GO:0005515;GO:0008299;GO:0030604;GO:0046872;GO:0055114;GO:0070402	protein binding | isoprenoid biosynthetic process | 1-deoxy-D-xylulose-5-phosphate reductoisomerase activity | metal ion binding | oxidation-reduction process | NADPH binding	1-deoxy-D-xylulose 5-phosphate reductoisomerase | 1-deoxy-D-xylulose 5-phosphate reductoisomerase C-terminal domain | DXP reductoisomerase C-terminal domain	1-deoxy-D-xylulose 5-phosphate reductoisomerase | 1-deoxy-D-xylulose 5-phosphate reductoisomerase, N-terminal | 1-deoxy-D-xylulose 5-phosphate reductoisomerase, C-terminal | DXP reductoisomerase C-terminal domain | DXP reductoisomerase, C-terminal domain superfamily | NAD(P)-binding domain superfamily
FWP
Chr10	10995725	G	A	1.62119e-07	263	0.195817	upstream_gene_variant	MODIFIER	Bnt10G015337	10997399	11000889	+	probable inactive poly [ADP-ribose] polymerase SRO5 [Morus notabilis]	Probable inactive poly [ADP-ribose] polymerase SRO5 OS=Arabidopsis thaliana OX=3702 GN=SRO5 PE=1 SV=1	Putative inactive poly [ADP-ribose] polymerase SRO5 OS=Morus notabilis OX=981085 GN=L484_015020 PE=4 SV=1	--	--	RCD1-SRO-TAF4 (RST) plant domain	GO:0003950	NAD+ ADP-ribosyltransferase activity	RCD1-SRO-TAF4 (RST) plant domain	Poly(ADP-ribose) polymerase, catalytic domain | RST domain of plant C-terminal
Chr14	5237843	A	G	5.73461e-07	253	0.104743	intergenic_region	MODIFIER	Bnt14G019492	5232322	5234580	-	hypothetical protein PanWU01x14_289610 [Parasponia andersonii]	--	Uncharacterized protein OS=Parasponia andersonii OX=3476 GN=PanWU01x14_289610 PE=4 SV=1	--	--	--	--	--	--	--
									Bnt14G019493	5252545	5253859	+	43kDa postsynaptic protein [Parasponia andersonii]	RING-H2 finger protein ATL54 OS=Arabidopsis thaliana OX=3702 GN=ATL54 PE=2 SV=2	43kDa postsynaptic protein OS=Parasponia andersonii OX=3476 GN=PanWU01x14_289580 PE=4 SV=1	--	FOG: Predicted E3 ubiquitin ligase	zinc ion binding	--	--	Ring finger domain	Zinc finger, RING-type | Zinc finger, RING/FYVE/PHD-type
Chr4	9087683	G	A	7.78021e-07	271	0.0756458	intergenic_region	MODIFIER	Bnt04G005761	9080687	9081704	-	Thymidine kinase [Trema orientale]	Thymidine kinase a OS=Arabidopsis thaliana OX=3702 GN=TK1A PE=1 SV=1	Thymidine kinase OS=Trema orientale OX=63057 GN=TorRG33x02_188850 PE=3 SV=1	thymidine kinase	Thymidine kinase	THymidine Kinase	GO:0004797;GO:0005524	thymidine kinase activity | ATP binding	Thymidine kinase	Thymidine kinase | Thymidine kinase, conserved site | P-loop containing nucleoside triphosphate hydrolase
									Bnt04G005762	9098485	9103508	+	Cation transporter [Trema orientale]	Sodium transporter HKT1 OS=Arabidopsis thaliana OX=3702 GN=HKT1 PE=1 SV=1	Cation transporter OS=Trema orientale OX=63057 GN=TorRG33x02_179950 PE=4 SV=1	--	Na+/K+ transporter	Low-affinity potassium transport system. Interacts with Trk system potassium uptake protein TrkA (By similarity)	GO:0006812;GO:0008324;GO:0055085	cation transport | cation transmembrane transporter activity | transmembrane transport	Cation transport protein	Cation transporter
Chr10	11019177	G	A	8.81452e-07	298	0.162752	intergenic_region	MODIFIER	Bnt10G015338	11013175	11014182	+	uncharacterized protein LOC107418395 [Ziziphus jujuba]	--	Uncharacterized protein OS=Morus notabilis OX=981085 GN=L484_015019 PE=4 SV=1	--	--	Protein of unknown function (DUF1645)	--	--	Protein of unknown function (DUF1645)	Protein of unknown function DUF1645, plant
									Bnt10G015339	11024166	11030248	-	1-deoxy-D-xylulose-5-phosphate reductoisomerase [Morus alba]	1-deoxy-D-xylulose 5-phosphate reductoisomerase, chloroplastic OS=Arabidopsis thaliana OX=3702 GN=DXR PE=2 SV=2	1-deoxy-D-xylulose-5-phosphate reductoisomerase OS=Morus alba OX=3498 GN=DXR PE=2 SV=1	1-deoxy-D-xylulose-5-phosphate reductoisomerase	--	Catalyzes the NADP-dependent rearrangement and reduction of 1-deoxy-D-xylulose-5-phosphate (DXP) to 2-C-methyl-D-erythritol 4-phosphate (MEP) (By similarity)	GO:0005515;GO:0008299;GO:0030604;GO:0046872;GO:0055114;GO:0070402	protein binding | isoprenoid biosynthetic process | 1-deoxy-D-xylulose-5-phosphate reductoisomerase activity | metal ion binding | oxidation-reduction process | NADPH binding	1-deoxy-D-xylulose 5-phosphate reductoisomerase | 1-deoxy-D-xylulose 5-phosphate reductoisomerase C-terminal domain | DXP reductoisomerase C-terminal domain	1-deoxy-D-xylulose 5-phosphate reductoisomerase | 1-deoxy-D-xylulose 5-phosphate reductoisomerase, N-terminal | 1-deoxy-D-xylulose 5-phosphate reductoisomerase, C-terminal | DXP reductoisomerase C-terminal domain | DXP reductoisomerase, C-terminal domain superfamily | NAD(P)-binding domain superfamily
Chr10	11019202	C	T	9.99266e-07	297	0.1633	intergenic_region	MODIFIER	Bnt10G015338	11013175	11014182	+	uncharacterized protein LOC107418395 [Ziziphus jujuba]	--	Uncharacterized protein OS=Morus notabilis OX=981085 GN=L484_015019 PE=4 SV=1	--	--	Protein of unknown function (DUF1645)	--	--	Protein of unknown function (DUF1645)	Protein of unknown function DUF1645, plant
									Bnt10G015339	11024166	11030248	-	1-deoxy-D-xylulose-5-phosphate reductoisomerase [Morus alba]	1-deoxy-D-xylulose 5-phosphate reductoisomerase, chloroplastic OS=Arabidopsis thaliana OX=3702 GN=DXR PE=2 SV=2	1-deoxy-D-xylulose-5-phosphate reductoisomerase OS=Morus alba OX=3498 GN=DXR PE=2 SV=1	1-deoxy-D-xylulose-5-phosphate reductoisomerase	--	Catalyzes the NADP-dependent rearrangement and reduction of 1-deoxy-D-xylulose-5-phosphate (DXP) to 2-C-methyl-D-erythritol 4-phosphate (MEP) (By similarity)	GO:0005515;GO:0008299;GO:0030604;GO:0046872;GO:0055114;GO:0070402	protein binding | isoprenoid biosynthetic process | 1-deoxy-D-xylulose-5-phosphate reductoisomerase activity | metal ion binding | oxidation-reduction process | NADPH binding	1-deoxy-D-xylulose 5-phosphate reductoisomerase | 1-deoxy-D-xylulose 5-phosphate reductoisomerase C-terminal domain | DXP reductoisomerase C-terminal domain	1-deoxy-D-xylulose 5-phosphate reductoisomerase | 1-deoxy-D-xylulose 5-phosphate reductoisomerase, N-terminal | 1-deoxy-D-xylulose 5-phosphate reductoisomerase, C-terminal | DXP reductoisomerase C-terminal domain | DXP reductoisomerase, C-terminal domain superfamily | NAD(P)-binding domain superfamily
FWPC
Chr14	1338673	C	T	1.43868e-07	298	0.0520134	intergenic_region	MODIFIER	Bnt14G019317	1328038	1331127	+	peroxidase 12 [Ziziphus jujuba]	Peroxidase 12 OS=Arabidopsis thaliana OX=3702 GN=PER12 PE=1 SV=1	Peroxidase OS=Morus notabilis OX=981085 GN=L484_001961 PE=3 SV=1	peroxidase	--	peroxidase	GO:0004601;GO:0006979;GO:0020037;GO:0042744;GO:0055114	peroxidase activity | response to oxidative stress | heme binding | hydrogen peroxide catabolic process | oxidation-reduction process	Peroxidase	Plant peroxidase | Haem peroxidase | Haem peroxidase superfamily | Peroxidases heam-ligand binding site | Peroxidase, active site | Secretory peroxidase
									Bnt14G019318	1349785	1350591	+	Ribonuclease H-like domain containing protein, partial [Trema orientale]	Putative AC transposase OS=Zea mays OX=4577 PE=2 SV=2	Ribonuclease H-like domain containing protein (Fragment) OS=Trema orientale OX=63057 GN=TorRG33x02_202010 PE=4 SV=1	--	Tam3-transposase (Ac family)	Pfam:hATC	--	--	--	Ribonuclease H-like superfamily
Chr6	18807216	T	C	3.85801e-07	291	0.474227	intron_variant	MODIFIER	Bnt06G010502	18800607	18893055	+	Strong similarity to lupeol synthase gb|U49919 and cycloartenol synthase gb|U02555 from A. thaliana (the third gene with similar homology) [Arabidopsis thaliana]	Beta-amyrin synthase OS=Betula platyphylla OX=78630 GN=OSCBPY PE=1 SV=1	Uncharacterized protein OS=Solanum lycopersicum OX=4081 PE=3 SV=1	beta-amyrin synthase	Oxidosqualene-lanosterol cyclase and related proteins	Squalene--hopene cyclase	GO:0000250;GO:0005811;GO:0016104;GO:0016866;GO:0042300	lanosterol synthase activity | lipid droplet | triterpenoid biosynthetic process | intramolecular transferase activity | beta-amyrin synthase activity	Squalene-hopene cyclase C-terminal domain | Squalene-hopene cyclase N-terminal domain	Terpene synthase, conserved site | Terpenoid cyclases/protein prenyltransferase alpha-alpha toroid | Squalene cyclase | Squalene cyclase, C-terminal | Squalene cyclase, N-terminal
Chr6	15448975	T	C	1.04859e-06	292	0.0753425	upstream_gene_variant	MODIFIER	Bnt06G010090	15446778	15447556	-	Histone deacetylase superfamily [Trema orientale]	RING finger protein ETP1 OS=Saccharomyces cerevisiae (strain ATCC 204508 / S288c) OX=559292 GN=ETP1 PE=1 SV=1	Histone deacetylase superfamily OS=Trema orientale OX=63057 GN=TorRG33x02_136210 PE=4 SV=1	--	Histone deacetylase complex, catalytic component HDA1	Histone deacetylase	GO:0008270	zinc ion binding	Zn-finger in ubiquitin-hydrolases and other protein	Zinc finger, UBP-type | Zinc finger, RING/FYVE/PHD-type
Chr1	7984131	A	G	1.11846e-06	254	0.190945	intergenic_region	MODIFIER	Bnt01G000222	7910357	7914688	+	--	--	--	--	--	--	--	--	--	--
									Bnt01G000223	7989002	8000313	+	hypothetical protein TorRG33x02_167180 [Trema orientale]	DNA replication ATP-dependent helicase/nuclease dna2 OS=Schizosaccharomyces pombe (strain 972 / ATCC 24843) OX=284812 GN=dna2 PE=1 SV=2	Uncharacterized protein OS=Trema orientale OX=63057 GN=TorRG33x02_167180 PE=4 SV=1	DNA replication ATP-dependent helicase Dna2	DNA replication helicase	Helicase	GO:0017108;GO:0017116;GO:0033567	5'-flap endonuclease activity | single-stranded DNA helicase activity | DNA replication, Okazaki fragment processing	DNA replication factor Dna2	DNA replication factor Dna2, N-terminal | DNA replication ATP-dependent helicase/nuclease Dna2
IPH
Chr14	5237843	A	G	3.09712e-08	253	0.104743	intergenic_region	MODIFIER	Bnt14G019492	5232322	5234580	-	hypothetical protein PanWU01x14_289610 [Parasponia andersonii]	--	Uncharacterized protein OS=Parasponia andersonii OX=3476 GN=PanWU01x14_289610 PE=4 SV=1	--	--	--	--	--	--	--
									Bnt14G019493	5252545	5253859	+	43kDa postsynaptic protein [Parasponia andersonii]	RING-H2 finger protein ATL54 OS=Arabidopsis thaliana OX=3702 GN=ATL54 PE=2 SV=2	43kDa postsynaptic protein OS=Parasponia andersonii OX=3476 GN=PanWU01x14_289580 PE=4 SV=1	--	FOG: Predicted E3 ubiquitin ligase	zinc ion binding	--	--	Ring finger domain	Zinc finger, RING-type | Zinc finger, RING/FYVE/PHD-type
Chr6	3960909	T	G	4.44658e-07	276	0.155797	upstream_gene_variant	MODIFIER	Bnt06G008976	3955640	3960011	-	E3 ubiquitin-protein ligase ZNF598 [Morus notabilis]	E3 ubiquitin-protein ligase hel2 OS=Schizosaccharomyces pombe (strain 972 / ATCC 24843) OX=284812 GN=SPCC1223.01 PE=1 SV=2	Zinc finger protein OS=Trema orientale OX=63057 GN=TorRG33x02_154670 PE=4 SV=1	--	Predicted E3 ubiquitin ligase	zinc finger protein	GO:0003676	nucleic acid binding	--	Zinc finger, RING-type | Zinc finger, RING/FYVE/PHD-type | Zinc finger C2H2-type | ZN598/Hel2, RING finger
Chr14	7266333	T	C	7.70249e-07	298	0.265101	intron_variant	MODIFIER	Bnt14G019650	7263404	7268532	-	pentatricopeptide repeat-containing protein At5g67570, chloroplastic [Morus notabilis]	Pentatricopeptide repeat-containing protein At5g67570, chloroplastic OS=Arabidopsis thaliana OX=3702 GN=DG1 PE=1 SV=2	Pentatricopeptide repeat OS=Trema orientale OX=63057 GN=TorRG33x02_033370 PE=4 SV=1	--	FOG: PPR repeat	Pentatricopeptide repeat-containing protein	GO:0005515	protein binding	PPR repeat | Pentatricopeptide repeat domain	Pentatricopeptide repeat | Tetratricopeptide-like helical domain superfamily
Chr4	7845409	T	G	1.13681e-06	243	0.27572	intergenic_region	MODIFIER	Bnt04G005674	7827608	7829356	-	--	--	--	--	--	--	--	--	--	--
									Bnt04G005675	7848940	7852872	-	Bifunctional P-protein, chorismate mutase/prephenate dehydratase [Trema orientale]	Arogenate dehydratase 3, chloroplastic OS=Arabidopsis thaliana OX=3702 GN=ADT3 PE=1 SV=1	Bifunctional P-protein, chorismate mutase/prephenate dehydratase OS=Trema orientale OX=63057 GN=TorRG33x02_279990 PE=4 SV=1	arogenate/prephenate dehydratase	Prephenate dehydratase	Prephenate dehydratase	GO:0004664;GO:0009094	prephenate dehydratase activity | L-phenylalanine biosynthetic process	Prephenate dehydratase	Prephenate dehydratase
Chr12	4050602	T	G	1.17058e-06	296	0.241554	intron_variant	MODIFIER	Bnt12G017279	4038712	4051591	+	hypothetical protein CUMW_048680, partial [Citrus unshiu]	BTB/POZ and MATH domain-containing protein 4 OS=Arabidopsis thaliana OX=3702 GN=BPM4 PE=1 SV=1	Uncharacterized protein OS=Citrus sinensis OX=2711 GN=CISIN_1g013880mg PE=4 SV=1	--	Speckle-type POZ protein SPOP and related proteins with TRAF, MATH and BTB/POZ domains	meprin and TRAF homology domain-containing protein MATH domain-containing protein	--	--	--	BPM, C-terminal
Chr4	7845457	G	A	2.05823e-06	250	0.326	intergenic_region	MODIFIER	Bnt04G005674	7827608	7829356	-	--	--	--	--	--	--	--	--	--	--
									Bnt04G005675	7848940	7852872	-	Bifunctional P-protein, chorismate mutase/prephenate dehydratase [Trema orientale]	Arogenate dehydratase 3, chloroplastic OS=Arabidopsis thaliana OX=3702 GN=ADT3 PE=1 SV=1	Bifunctional P-protein, chorismate mutase/prephenate dehydratase OS=Trema orientale OX=63057 GN=TorRG33x02_279990 PE=4 SV=1	arogenate/prephenate dehydratase	Prephenate dehydratase	Prephenate dehydratase	GO:0004664;GO:0009094	prephenate dehydratase activity | L-phenylalanine biosynthetic process	Prephenate dehydratase	Prephenate dehydratase
LDWP
Chr10	10995725	G	A	2.97546e-07	263	0.195817	upstream_gene_variant	MODIFIER	Bnt10G015337	10997399	11000889	+	probable inactive poly [ADP-ribose] polymerase SRO5 [Morus notabilis]	Probable inactive poly [ADP-ribose] polymerase SRO5 OS=Arabidopsis thaliana OX=3702 GN=SRO5 PE=1 SV=1	Putative inactive poly [ADP-ribose] polymerase SRO5 OS=Morus notabilis OX=981085 GN=L484_015020 PE=4 SV=1	--	--	RCD1-SRO-TAF4 (RST) plant domain	GO:0003950	NAD+ ADP-ribosyltransferase activity	RCD1-SRO-TAF4 (RST) plant domain	Poly(ADP-ribose) polymerase, catalytic domain | RST domain of plant C-terminal
Chr14	1803576	T	G	9.91704e-07	292	0.494863	upstream_gene_variant	MODIFIER	Bnt14G019331	1800839	1803523	-	uncharacterized protein LOC111888678 [Lactuca sativa]	--	Transpos_assoc domain-containing protein OS=Dorcoceras hygrometricum OX=472368 GN=F511_43974 PE=4 SV=1	--	--	--	--	--	Transposase-associated domain	Transposase-associated domain
SDWP
Chr10	10995725	G	A	2.21653e-07	263	0.195817	upstream_gene_variant	MODIFIER	Bnt10G015337	10997399	11000889	+	probable inactive poly [ADP-ribose] polymerase SRO5 [Morus notabilis]	Probable inactive poly [ADP-ribose] polymerase SRO5 OS=Arabidopsis thaliana OX=3702 GN=SRO5 PE=1 SV=1	Putative inactive poly [ADP-ribose] polymerase SRO5 OS=Morus notabilis OX=981085 GN=L484_015020 PE=4 SV=1	--	--	RCD1-SRO-TAF4 (RST) plant domain	GO:0003950	NAD+ ADP-ribosyltransferase activity	RCD1-SRO-TAF4 (RST) plant domain	Poly(ADP-ribose) polymerase, catalytic domain | RST domain of plant C-terminal
Chr8	4061858	A	T	7.92619e-07	296	0.165541	intergenic_region	MODIFIER	Bnt08G012157	4012567	4018982	-	RNA-binding protein 24-A-like isoform X3 [Ziziphus jujuba]	Probable RNA-binding protein ARP1 OS=Arabidopsis thaliana OX=3702 GN=ARP1 PE=2 SV=1	RRM domain-containing protein OS=Phaseolus vulgaris OX=3885 GN=PHAVU_011G003400g PE=4 SV=1	--	Predicted RNA-binding protein SEB4 (RRM superfamily)	RNA binding motif protein	GO:0003676;GO:0003729	nucleic acid binding | mRNA binding	RNA recognition motif. (a.k.a. RRM, RBD, or RNP domain)	RNA recognition motif domain | Nucleotide-binding alpha-beta plait domain superfamily | RNA-binding domain superfamily | BOULE/DAZ family
									Bnt08G012158	4079963	4082399	+	hypothetical protein L484_012654 [Morus notabilis]	DNA repair RAD52-like protein 1, mitochondrial OS=Arabidopsis thaliana OX=3702 GN=RAD52-1 PE=1 SV=1	Uncharacterized protein OS=Morus notabilis OX=981085 GN=L484_012654 PE=4 SV=1	--	--	SnRK1-interacting protein 1	GO:0000724;GO:0003677	double-strand break repair via homologous recombination | DNA binding	--	DNA repair RAD52-like protein
Note: The yellow marker indicates the selected candidate gene and the red marker indicates the possible candidate gene.

## Sheet: Table S3
Table S3 SNPs associated with six traits in ramie population
Traits	Environment	Chromosome	Position	REF	ALT	P-value	-lg（P-value)	Type	Gene
DWP	2019	Chr4	9264066	T	A	9.35844e-08	7.0288	intergenic_region	Bnt04G005779-Bnt04G005780
DWP	2019	Chr4	9261790	A	T	2.35595e-07	6.62783	downstream_gene_variant	Bnt04G005779
DWP	2019	Chr4	8376161	C	T	3.51403e-07	6.45419	downstream_gene_variant	Bnt04G005706
DWP	2019	Chr4	9264068	A	G	4.39213e-07	6.35732	intergenic_region	Bnt04G005779-Bnt04G005780
DWP	2019	Chr4	16422839	A	T	7.61092e-07	6.11856	intergenic_region	Bnt04G006511-Bnt04G006512
DWP	2019	Chr4	9261541	C	T	7.73348e-07	6.11162	downstream_gene_variant	Bnt04G005779
DWP	2019	Chr9	5905398	G	T	8.20644e-07	6.08585	intergenic_region	Bnt09G013613-Bnt09G013614
DWP	2019	Chr4	9262267	C	T	8.46796e-07	6.07222	downstream_gene_variant	Bnt04G005779
DWP	2019	Chr4	16424543	T	C	9.73408e-07	6.01171	upstream_gene_variant	Bnt04G006512
DWP	2020	Chr10	10995725	G	A	3.14433e-08	7.50247	upstream_gene_variant	Bnt10G015337
DWP	2020	Chr4	9087683	G	A	9.15502e-08	7.03834	intergenic_region	Bnt04G005761-Bnt04G005762
DWP	2020	Chr10	11019177	G	A	6.53434e-07	6.1848	intergenic_region	Bnt10G015338-Bnt10G015339
FWP	2019	Chr4	8687423	A	C	1.52672e-07	6.81624	intron_variant	Bnt04G005729
FWP	2019	Chr5	10926920	T	C	4.49959e-07	6.34683	intergenic_region	Bnt05G007714-Bnt05G007715
FWP	2019	Chr5	11395767	T	A	5.48296e-07	6.26099	upstream_gene_variant	Bnt05G007759
FWP	2019	Chr4	8902109	T	A	5.58503e-07	6.25297	5_prime_UTR_variant	Bnt04G005745
FWP	2019	Chr4	7066661	A	G	6.89052e-07	6.16175	intron_variant	Bnt04G005636
FWP	2019	Chr4	7110697	G	A	7.9882e-07	6.09755	intergenic_region	Bnt04G005636-Bnt04G005637
FWP	2019	Chr6	20197740	A	G	9.46713e-07	6.02378	upstream_gene_variant	Bnt06G010676
FWP	2019	Chr5	11395735	C	T	1.02916e-06	5.98752	upstream_gene_variant	Bnt05G007759
FWP	2019	Chr5	11205978	T	C	1.10412e-06	5.95698	intergenic_region	Bnt05G007743-Bnt05G007744
FWP	2019	Chr5	11205980	G	A	1.10412e-06	5.95698	intergenic_region	Bnt05G007743-Bnt05G007744
FWP	2020	Chr10	10995725	G	A	1.62119e-07	6.79017	upstream_gene_variant	Bnt10G015337
FWP	2020	Chr14	5237843	A	G	5.73461e-07	6.2415	intergenic_region	Bnt14G019492-Bnt14G019493
FWP	2020	Chr4	9087683	G	A	7.78021e-07	6.10901	intergenic_region	Bnt04G005761-Bnt04G005762
FWP	2020	Chr10	11019177	G	A	8.81452e-07	6.0548	intergenic_region	Bnt10G015338-Bnt10G015339
FWP	2020	Chr10	11019202	C	T	9.99266e-07	6.00032	intergenic_region	Bnt10G015338-Bnt10G015339
FWPC	2019	Chr10	11108361	A	T	1.37161e-07	6.86277	intron_variant	Bnt10G015347
FWPC	2019	Chr13	7866103	T	C	5.64146e-07	6.24861	intergenic_region	Bnt13G018582-Bnt13G018583
FWPC	2019	Chr7	8720196	T	C	9.3484e-07	6.02926	synonymous_variant	Bnt07G011028
FWPC	2020	Chr14	1338673	C	T	1.43868e-07	6.84203	intergenic_region	Bnt14G019317-Bnt14G019318
FWPC	2020	Chr6	18807216	T	C	3.85801e-07	6.41364	intron_variant	Bnt06G010502
FWPC	2020	Chr6	15448975	T	C	1.04859e-06	5.97939	upstream_gene_variant	Bnt06G010090
FWPC	2020	Chr1	7984131	A	G	1.11846e-06	5.95138	intergenic_region	Bnt01G000222-Bnt01G000223
IPH	2019	Chr14	2924682	C	T	1.15579e-07	6.93712	intergenic_region	Bnt14G019370-Bnt14G019371
IPH	2019	Chr4	2090090	G	A	2.17528e-07	6.66249	upstream_gene_variant	Bnt04G005487
IPH	2019	Chr4	2090126	G	A	2.457e-07	6.60959	upstream_gene_variant	Bnt04G005487
IPH	2019	Chr1	19213841	A	G	2.53618e-07	6.59582	synonymous_variant	Bnt01G001493
IPH	2019	Chr4	2090105	A	G	2.76954e-07	6.55759	upstream_gene_variant	Bnt04G005487
IPH	2019	Chr4	9100978	T	C	2.83583e-07	6.54732	downstream_gene_variant	Bnt04G005762
IPH	2019	Chr4	9067236	T	C	3.8644e-07	6.41292	intron_variant	Bnt04G005759
IPH	2019	Chr14	10154838	T	C	4.14858e-07	6.3821	upstream_gene_variant	Bnt14G019942
IPH	2019	Chr14	10856883	G	A	4.20944e-07	6.37578	synonymous_variant	Bnt14G020039
IPH	2019	Chr5	3773709	A	G	4.24602e-07	6.37202	intergenic_region	Bnt05G007193-Bnt05G007194
IPH	2019	Chr5	3773708	C	T	4.35259e-07	6.36125	intergenic_region	Bnt05G007193-Bnt05G007194
IPH	2019	Chr4	9522468	C	A	4.74841e-07	6.32345	synonymous_variant	Bnt04G005808
IPH	2019	Chr8	391355	G	A	5.06461e-07	6.29545	intergenic_region	Bnt08G012143-Bnt08G012144
IPH	2019	Chr6	10925592	C	T	6.605e-07	6.18013	synonymous_variant	Bnt06G009533
IPH	2020	Chr14	5237843	A	G	3.09712e-08	7.50904	intergenic_region	Bnt14G019492-Bnt14G019493
IPH	2020	Chr6	3960909	T	G	4.44658e-07	6.35197	upstream_gene_variant	Bnt06G008976
IPH	2020	Chr14	7266333	T	C	7.70249e-07	6.11337	intron_variant	Bnt14G019650
LDWP	2019	Chr4	9261790	A	T	1.5274e-08	7.81605	downstream_gene_variant	Bnt04G005779
LDWP	2019	Chr9	5905398	G	T	6.08067e-08	7.21605	intergenic_region	Bnt09G013613-Bnt09G013614
LDWP	2019	Chr4	9261541	C	T	1.04909e-07	6.97919	downstream_gene_variant	Bnt04G005779
LDWP	2019	Chr4	9264066	T	A	1.36162e-07	6.86595	intergenic_region	Bnt04G005779-Bnt04G005780
LDWP	2019	Chr1	15910596	T	C	1.46327e-07	6.83468	intron_variant	Bnt01G001074
LDWP	2019	Chr4	16422839	A	T	2.52439e-07	6.59784	intergenic_region	Bnt04G006511-Bnt04G006512
LDWP	2019	Chr4	9262267	C	T	2.52939e-07	6.59698	downstream_gene_variant	Bnt04G005779
LDWP	2019	Chr4	9263771	A	G	3.79471e-07	6.42082	intergenic_region	Bnt04G005779-Bnt04G005780
LDWP	2019	Chr4	16422842	A	C	4.15587e-07	6.38134	intergenic_region	Bnt04G006511-Bnt04G006512
LDWP	2019	Chr1	16279933	T	A	4.42397e-07	6.35419	intergenic_region	Bnt01G001128-Bnt01G001129
LDWP	2019	Chr4	16424543	T	C	4.56459e-07	6.3406	upstream_gene_variant	Bnt04G006512
LDWP	2019	Chr4	8376161	C	T	4.90162e-07	6.30966	downstream_gene_variant	Bnt04G005706
LDWP	2019	Chr9	7209673	T	G	5.80812e-07	6.23596	intergenic_region	Bnt09G013688-Bnt09G013689
LDWP	2019	Chr13	8414536	A	G	5.82179e-07	6.23494	intergenic_region	Bnt13G018632-Bnt13G018633
LDWP	2019	Chr14	11427383	C	T	6.78216e-07	6.16863	intron_variant	Bnt14G020130
LDWP	2019	Chr4	9264068	A	G	8.23133e-07	6.08453	intergenic_region	Bnt04G005779-Bnt04G005780
LDWP	2020	Chr10	10995725	G	A	2.97546e-07	6.52645	upstream_gene_variant	Bnt10G015337
LDWP	2020	Chr14	1803576	T	G	9.91704e-07	6.00362	upstream_gene_variant	Bnt14G019331
SDWP	2019	Chr4	8376161	C	T	2.46813e-07	6.60763	downstream_gene_variant	Bnt04G005706
SDWP	2019	Chr4	7110697	G	A	3.18093e-07	6.49745	intergenic_region	Bnt04G005636-Bnt04G005637
SDWP	2019	Chr6	20196420	T	C	7.06149e-07	6.1511	upstream_gene_variant	Bnt06G010676
SDWP	2019	Chr6	20196455	T	C	7.06149e-07	6.1511	upstream_gene_variant	Bnt06G010676
SDWP	2019	Chr13	6732308	C	T	7.92183e-07	6.10117	upstream_gene_variant	Bnt13G018490
SDWP	2019	Chr4	8376172	G	A	8.20812e-07	6.08576	downstream_gene_variant	Bnt04G005706
SDWP	2019	Chr4	8920716	A	T	9.50423e-07	6.02208	intergenic_region	Bnt04G005747-Bnt04G005748
SDWP	2020	Chr10	10995725	G	A	2.21653e-07	6.65433	upstream_gene_variant	Bnt10G015337
SDWP	2020	Chr8	4061858	A	T	7.92619e-07	6.10094	intergenic_region	Bnt08G012157-Bnt08G012158

## Sheet: Tabe S4
Table S4 Genomic regions associated with forage trait in ramie
No. of genomic region	Traits	Environment	Chromosome	Position	REF	ALT	P-value	阈值	Type	Gene
1	FWPC	2020	Chr1	7984131	A	G	1.11846e-06	5.95138	intergenic_region	Bnt01G000222-Bnt01G000223
2	LDWP	2019	Chr1	15910596	T	C	1.46327e-07	6.83468	intron_variant	Bnt01G001074
3	LDWP	2019	Chr1	16279933	T	A	4.42397e-07	6.35419	intergenic_region	Bnt01G001128-Bnt01G001129
4	IPH	2019	Chr1	19213841	A	G	2.53618e-07	6.59582	synonymous_variant	Bnt01G001493
5	IPH	2019	Chr4	2090090	G	A	2.17528e-07	6.66249	upstream_gene_variant	Bnt04G005487
6	FWP	2019	Chr4	7066661	A	G	6.89052e-07	6.16175	intron_variant	Bnt04G005636
7	FWP	2019	Chr4	7110697	G	A	7.9882e-07	6.09755	intergenic_region	Bnt04G005636-Bnt04G005637
7	SDWP	2019	Chr4	7110697	G	A	3.18093e-07	6.49745	intergenic_region	Bnt04G005636-Bnt04G005637
8	DWP	2019	Chr4	8376161	C	T	3.51403e-07	6.45419	downstream_gene_variant	Bnt04G005706
8	LDWP	2019	Chr4	8376161	C	T	4.90162e-07	6.30966	downstream_gene_variant	Bnt04G005706
8	SDWP	2019	Chr4	8376161	C	T	2.46813e-07	6.60763	downstream_gene_variant	Bnt04G005706
9	FWP	2019	Chr4	8687423	A	C	1.52672e-07	6.81624	intron_variant	Bnt04G005729
10	FWP	2019	Chr4	8902109	T	A	5.58503e-07	6.25297	5_prime_UTR_variant	Bnt04G005745
10	SDWP	2019	Chr4	8920716	A	T	9.50423e-07	6.02208	intergenic_region	Bnt04G005747-Bnt04G005748
11	IPH	2019	Chr4	9067236	T	C	3.8644e-07	6.41292	intron_variant	Bnt04G005759
12	DWP	2020	Chr4	9087683	G	A	9.15502e-08	7.03834	intergenic_region	Bnt04G005761-Bnt04G005762
12	FWP	2020	Chr4	9087683	G	A	7.78021e-07	6.10901	intergenic_region	Bnt04G005761-Bnt04G005762
12	IPH	2019	Chr4	9100978	T	C	2.83583e-07	6.54732	downstream_gene_variant	Bnt04G005762
13	DWP	2019	Chr4	9261790	A	T	2.35595e-07	6.62783	downstream_gene_variant	Bnt04G005779
13	LDWP	2019	Chr4	9261790	A	T	1.5274e-08	7.81605	downstream_gene_variant	Bnt04G005779
13	DWP	2019	Chr4	9264066	T	A	9.35844e-08	7.0288	intergenic_region	Bnt04G005779-Bnt04G005780
13	LDWP	2019	Chr4	9264066	T	A	1.36162e-07	6.86595	intergenic_region	Bnt04G005779-Bnt04G005780
14	IPH	2019	Chr4	9522468	C	A	4.74841e-07	6.32345	synonymous_variant	Bnt04G005808
15	DWP	2019	Chr4	16422839	A	T	7.61092e-07	6.11856	intergenic_region	Bnt04G006511-Bnt04G006512
15	LDWP	2019	Chr4	16422839	A	T	2.52439e-07	6.59784	intergenic_region	Bnt04G006511-Bnt04G006512
15	DWP	2019	Chr4	16424543	T	C	9.73408e-07	6.01171	upstream_gene_variant	Bnt04G006512
15	LDWP	2019	Chr4	16424543	T	C	4.56459e-07	6.3406	upstream_gene_variant	Bnt04G006512
16	IPH	2019	Chr5	3773708	C	T	4.35259e-07	6.36125	intergenic_region	Bnt05G007193-Bnt05G007194
17	FWP	2019	Chr5	10926920	T	C	4.49959e-07	6.34683	intergenic_region	Bnt05G007714-Bnt05G007715
18	FWP	2019	Chr5	11205978	T	C	1.10412e-06	5.95698	intergenic_region	Bnt05G007743-Bnt05G007744
19	FWP	2019	Chr5	11395767	T	A	5.48296e-07	6.26099	upstream_gene_variant	Bnt05G007759
20	IPH	2020	Chr6	3960909	T	G	4.44658e-07	6.35197	upstream_gene_variant	Bnt06G008976
21	IPH	2019	Chr6	10925592	C	T	6.605e-07	6.18013	synonymous_variant	Bnt06G009533
22	FWPC	2020	Chr6	15448975	T	C	1.04859e-06	5.97939	upstream_gene_variant	Bnt06G010090
23	FWPC	2020	Chr6	18807216	T	C	3.85801e-07	6.41364	intron_variant	Bnt06G010502
24	SDWP	2019	Chr6	20196420	T	C	7.06149e-07	6.1511	upstream_gene_variant	Bnt06G010676
24	FWP	2019	Chr6	20197740	A	G	9.46713e-07	6.02378	upstream_gene_variant	Bnt06G010676
25	FWPC	2019	Chr7	8720196	T	C	9.3484e-07	6.02926	synonymous_variant	Bnt07G011028
26	IPH	2019	Chr8	391355	G	A	5.06461e-07	6.29545	intergenic_region	Bnt08G012143-Bnt08G012144
27	SDWP	2020	Chr8	4061858	A	T	7.92619e-07	6.10094	intergenic_region	Bnt08G012157-Bnt08G012158
28	DWP	2019	Chr9	5905398	G	T	8.20644e-07	6.08585	intergenic_region	Bnt09G013613-Bnt09G013614
28	LDWP	2019	Chr9	5905398	G	T	6.08067e-08	7.21605	intergenic_region	Bnt09G013613-Bnt09G013614
29	LDWP	2019	Chr9	7209673	T	G	5.80812e-07	6.23596	intergenic_region	Bnt09G013688-Bnt09G013689
30	DWP	2020	Chr10	10995725	G	A	3.14433e-08	7.50247	upstream_gene_variant	Bnt10G015337
30	FWP	2020	Chr10	10995725	G	A	1.62119e-07	6.79017	upstream_gene_variant	Bnt10G015337
30	LDWP	2020	Chr10	10995725	G	A	2.97546e-07	6.52645	upstream_gene_variant	Bnt10G015337
30	SDWP	2020	Chr10	10995725	G	A	2.21653e-07	6.65433	upstream_gene_variant	Bnt10G015337
31	DWP	2020	Chr10	11019177	G	A	6.53434e-07	6.1848	intergenic_region	Bnt10G015338-Bnt10G015339
31	FWP	2020	Chr10	11019177	G	A	8.81452e-07	6.0548	intergenic_region	Bnt10G015338-Bnt10G015339
32	FWPC	2019	Chr10	11108361	A	T	1.37161e-07	6.86277	intron_variant	Bnt10G015347
33	SDWP	2019	Chr13	6732308	C	T	7.92183e-07	6.10117	upstream_gene_variant	Bnt13G018490
34	FWPC	2019	Chr13	7866103	T	C	5.64146e-07	6.24861	intergenic_region	Bnt13G018582-Bnt13G018583
35	LDWP	2019	Chr13	8414536	A	G	5.82179e-07	6.23494	intergenic_region	Bnt13G018632-Bnt13G018633
36	FWPC	2020	Chr14	1338673	C	T	1.43868e-07	6.84203	intergenic_region	Bnt14G019317-Bnt14G019318
37	LDWP	2020	Chr14	1803576	T	G	9.91704e-07	6.00362	upstream_gene_variant	Bnt14G019331
38	IPH	2019	Chr14	2924682	C	T	1.15579e-07	6.93712	intergenic_region	Bnt14G019370-Bnt14G019371
39	FWP	2020	Chr14	5237843	A	G	5.73461e-07	6.2415	intergenic_region	Bnt14G019492-Bnt14G019493
39	IPH	2020	Chr14	5237843	A	G	3.09712e-08	7.50904	intergenic_region	Bnt14G019492-Bnt14G019493
40	IPH	2020	Chr14	7266333	T	C	7.70249e-07	6.11337	intron_variant	Bnt14G019650
41	IPH	2019	Chr14	10154838	T	C	4.14858e-07	6.3821	upstream_gene_variant	Bnt14G019942
42	IPH	2019	Chr14	10856883	G	A	4.20944e-07	6.37578	synonymous_variant	Bnt14G020039
43	LDWP	2019	Chr14	11427383	C	T	6.78216e-07	6.16863	intron_variant	Bnt14G020130

## Sheet: Table S5
Table S5 Genes located in the genomic regions
Gene id	NR annotation	Swissprot annotation
Bnt04G005779	F-box domain containing protein [Parasponia andersonii]	F-box protein At3g07870 OS=Arabidopsis thaliana OX=3702 GN=At3g07870 PE=2 SV=1
Bnt04G005780	F-box protein [Morus notabilis]	F-box protein At3g07870 OS=Arabidopsis thaliana OX=3702 GN=At3g07870 PE=2 SV=1
Bnt04G005706	isocitrate lyase [Morus notabilis]	Isocitrate lyase OS=Gossypium hirsutum OX=3635 PE=2 SV=1
Bnt04G006511	Lsm14- DFDF- FFD- domain containing protein [Parasponia andersonii]	Protein decapping 5 OS=Arabidopsis thaliana OX=3702 GN=DCP5 PE=1 SV=1
Bnt04G006512	Protein CROWDED NUCLEI [Trema orientale]	Protein CROWDED NUCLEI 1 OS=Arabidopsis thaliana OX=3702 GN=CRWN1 PE=1 SV=1
Bnt09G013613	hypothetical protein MANES_14G108900 [Manihot esculenta]	Fructose-bisphosphate aldolase 3, chloroplastic OS=Arabidopsis thaliana OX=3702 GN=FBA3 PE=1 SV=1
Bnt09G013614	uncharacterized PKHD-type hydroxylase At1g22950 [Morus notabilis]	Uncharacterized PKHD-type hydroxylase At1g22950 OS=Arabidopsis thaliana OX=3702 GN=At1g22950 PE=2 SV=2
Bnt04G005636	Uncharacterized membrane protein [Morus notabilis]	CSC1-like protein At3g21620 OS=Arabidopsis thaliana OX=3702 GN=At3g21620 PE=2 SV=1
Bnt04G005637	Wall-associated receptor kinase-like 9 [Morus notabilis]	Wall-associated receptor kinase-like 9 OS=Arabidopsis thaliana OX=3702 GN=WAKL9 PE=2 SV=1
Bnt04G005729	uncharacterized protein LOC21401252 [Morus notabilis]	--
Bnt05G007714	cytochrome c6, chloroplastic isoform X2 [Morus notabilis]	Cytochrome c6, chloroplastic OS=Arabidopsis thaliana OX=3702 GN=PETJ PE=1 SV=1
Bnt05G007715	uncharacterized protein LOC21401448 [Morus notabilis]	Protein NARROW LEAF 1 OS=Oryza sativa subsp. japonica OX=39947 GN=NAL1 PE=1 SV=1
Bnt05G007759	MOSC, N-terminal beta barrel [Trema orientale]	Molybdenum cofactor sulfurase OS=Oryza sativa subsp. japonica OX=39947 GN=MCSU3 PE=2 SV=2
Bnt04G005745	Calcium-transporting ATPase 12, plasma membrane-type [Morus notabilis]	Calcium-transporting ATPase 12, plasma membrane-type OS=Arabidopsis thaliana OX=3702 GN=ACA12 PE=2 SV=1
Bnt06G010676	PREDICTED: uncharacterized protein LOC105041640 [Elaeis guineensis]	Glucan 1,3-beta-glucosidase OS=Candida albicans (strain SC5314 / ATCC MYA-2876) OX=237561 GN=XOG1 PE=1 SV=5
Bnt05G007743	Ankyrin repeat-containing protein [Morus notabilis]	--
Bnt05G007744	--	--
Bnt10G015347	Protein EXECUTER [Parasponia andersonii]	Protein EXECUTER 2, chloroplastic OS=Arabidopsis thaliana OX=3702 GN=EX2 PE=2 SV=1
Bnt13G018582	hypothetical protein L484_007497 [Morus notabilis]	Transcription factor PCF3 OS=Oryza sativa subsp. japonica OX=39947 GN=PCF3 PE=2 SV=1
Bnt13G018583	transcription factor TCP9 [Morus notabilis]	Transcription factor PCF3 OS=Oryza sativa subsp. japonica OX=39947 GN=PCF3 PE=2 SV=1
Bnt07G011028	Neutral/alkaline nonlysosomal ceramidase [Trema orientale]	Neutral ceramidase 2 OS=Arabidopsis thaliana OX=3702 GN=NCER2 PE=3 SV=1
Bnt14G019370	probable serine/threonine-protein kinase DDB_G0282963 [Ziziphus jujuba]	--
Bnt14G019371	Copper chaperone SCO1/SenC [Trema orientale]	Protein SCO1 homolog 2, mitochondrial OS=Arabidopsis thaliana OX=3702 GN=HCC2 PE=2 SV=1
Bnt04G005487	hypothetical protein L484_010530 [Morus notabilis]	UPF0665 family protein C23C4.06c OS=Schizosaccharomyces pombe (strain 972 / ATCC 24843) OX=284812 GN=SPAC23C4.06c PE=3 SV=1
Bnt01G001493	3-oxo-Delta(4,5)-steroid 5-beta-reductase-like isoform X2 [Morus notabilis]	3-oxo-Delta(4,5)-steroid 5-beta-reductase OS=Arabidopsis thaliana OX=3702 GN=VEP1 PE=1 SV=1
Bnt04G005762	Cation transporter [Trema orientale]	Sodium transporter HKT1 OS=Arabidopsis thaliana OX=3702 GN=HKT1 PE=1 SV=1
Bnt04G005759	Tyrosine-protein kinase [Trema orientale]	Probable serine/threonine-protein kinase WNK11 OS=Arabidopsis thaliana OX=3702 GN=WNK11 PE=2 SV=1
Bnt14G019942	anaphase-promoting complex subunit 10 [Morus notabilis]	Anaphase-promoting complex subunit 10 OS=Arabidopsis thaliana OX=3702 GN=APC10 PE=1 SV=2
Bnt14G020039	hypothetical protein L484_020715 [Morus notabilis]	--
Bnt05G007193	Lipase [Parasponia andersonii]	GDSL esterase/lipase At5g45920 OS=Arabidopsis thaliana OX=3702 GN=At5g45920 PE=2 SV=1
Bnt05G007194	putative beta-1,3-galactosyltransferase 8 [Morus notabilis]	Probable beta-1,3-galactosyltransferase 8 OS=Arabidopsis thaliana OX=3702 GN=B3GALT8 PE=2 SV=1
Bnt04G005808	putative BPI/LBP family protein At1g04970 [Morus notabilis]	Putative BPI/LBP family protein At1g04970 OS=Arabidopsis thaliana OX=3702 GN=At1g04970 PE=2 SV=1
Bnt08G012143	NB-ARC domain, LRR domain containing protein [Trema orientale]	Putative disease resistance protein At1g50180 OS=Arabidopsis thaliana OX=3702 GN=At1g50180 PE=3 SV=2
Bnt08G012144	hypothetical protein GOBAR_AA27917 [Gossypium barbadense]	Putative uncharacterized protein ART2 OS=Saccharomyces cerevisiae (strain ATCC 204508 / S288c) OX=559292 GN=ART2 PE=5 SV=1
Bnt06G009533	probable LRR receptor-like serine/threonine-protein kinase At3g47570 [Morus notabilis]	Receptor kinase-like protein Xa21 OS=Oryza sativa subsp. indica OX=39946 GN=XA21 PE=1 SV=1
Bnt01G001074	cryptochrome-1 isoform X2 [Quercus suber]	Cryptochrome-1 OS=Arabidopsis thaliana OX=3702 GN=CRY1 PE=1 SV=2
Bnt01G001128	agamous-like MADS-box protein AGL12 [Morus notabilis]	Agamous-like MADS-box protein AGL12 OS=Arabidopsis thaliana OX=3702 GN=AGL12 PE=1 SV=2
Bnt01G001129	hypothetical protein L484_014298 [Morus notabilis]	--
Bnt09G013688	hypothetical protein L484_014647 [Morus notabilis]	Ribulose bisphosphate carboxylase small chain, chloroplastic OS=Pyrus pyrifolia OX=3767 GN=RBCS PE=2 SV=1
Bnt09G013689	--	--
Bnt13G018632	WRKY domain containing protein [Trema orientale]	Probable WRKY transcription factor 32 OS=Arabidopsis thaliana OX=3702 GN=WRKY32 PE=2 SV=1
Bnt13G018633	probable RNA-binding protein EIF1AD [Morus notabilis]	--
Bnt14G020130	Glycoside hydrolase, family 19, catalytic [Corchorus capsularis]	Endochitinase 3 OS=Nicotiana tabacum OX=4097 GN=CHN14 PE=3 SV=1
Bnt13G018490	alternative NAD(P)H-ubiquinone oxidoreductase C1, chloroplastic/mitochondrial [Morus notabilis]	Alternative NAD(P)H-ubiquinone oxidoreductase C1, chloroplastic/mitochondrial OS=Arabidopsis thaliana OX=3702 GN=NDC1 PE=1 SV=2
Bnt04G005747	hypothetical protein L484_020017 [Morus notabilis]	Pentatricopeptide repeat-containing protein At1g08070, chloroplastic OS=Arabidopsis thaliana OX=3702 GN=PCMP-H12 PE=2 SV=1
Bnt04G005748	hypothetical protein TorRG33x02_156890 [Trema orientale]	--
Bnt10G015337	probable inactive poly [ADP-ribose] polymerase SRO5 [Morus notabilis]	Probable inactive poly [ADP-ribose] polymerase SRO5 OS=Arabidopsis thaliana OX=3702 GN=SRO5 PE=1 SV=1
Bnt04G005761	Thymidine kinase [Trema orientale]	Thymidine kinase a OS=Arabidopsis thaliana OX=3702 GN=TK1A PE=1 SV=1
Bnt10G015338	uncharacterized protein LOC107418395 [Ziziphus jujuba]	--
Bnt10G015339	1-deoxy-D-xylulose-5-phosphate reductoisomerase [Morus alba]	1-deoxy-D-xylulose 5-phosphate reductoisomerase, chloroplastic OS=Arabidopsis thaliana OX=3702 GN=DXR PE=2 SV=2
Bnt14G019492	hypothetical protein PanWU01x14_289610 [Parasponia andersonii]	--
Bnt14G019493	43kDa postsynaptic protein [Parasponia andersonii]	RING-H2 finger protein ATL54 OS=Arabidopsis thaliana OX=3702 GN=ATL54 PE=2 SV=2
Bnt14G019317	peroxidase 12 [Ziziphus jujuba]	Peroxidase 12 OS=Arabidopsis thaliana OX=3702 GN=PER12 PE=1 SV=1
Bnt14G019318	Ribonuclease H-like domain containing protein, partial [Trema orientale]	Putative AC transposase OS=Zea mays OX=4577 PE=2 SV=2
Bnt06G010502	Strong similarity to lupeol synthase gb|U49919 and cycloartenol synthase gb|U02555 from A. thaliana (the third gene with similar homology) [Arabidopsis thaliana]	Beta-amyrin synthase OS=Betula platyphylla OX=78630 GN=OSCBPY PE=1 SV=1
Bnt06G010090	Histone deacetylase superfamily [Trema orientale]	RING finger protein ETP1 OS=Saccharomyces cerevisiae (strain ATCC 204508 / S288c) OX=559292 GN=ETP1 PE=1 SV=1
Bnt01G000222	--	--
Bnt01G000223	hypothetical protein TorRG33x02_167180 [Trema orientale]	DNA replication ATP-dependent helicase/nuclease dna2 OS=Schizosaccharomyces pombe (strain 972 / ATCC 24843) OX=284812 GN=dna2 PE=1 SV=2
Bnt06G008976	E3 ubiquitin-protein ligase ZNF598 [Morus notabilis]	E3 ubiquitin-protein ligase hel2 OS=Schizosaccharomyces pombe (strain 972 / ATCC 24843) OX=284812 GN=SPCC1223.01 PE=1 SV=2
Bnt14G019650	pentatricopeptide repeat-containing protein At5g67570, chloroplastic [Morus notabilis]	Pentatricopeptide repeat-containing protein At5g67570, chloroplastic OS=Arabidopsis thaliana OX=3702 GN=DG1 PE=1 SV=2
Bnt14G019331	uncharacterized protein LOC111888678 [Lactuca sativa]	--
Bnt08G012157	RNA-binding protein 24-A-like isoform X3 [Ziziphus jujuba]	Probable RNA-binding protein ARP1 OS=Arabidopsis thaliana OX=3702 GN=ARP1 PE=2 SV=1
Bnt08G012158	hypothetical protein L484_012654 [Morus notabilis]	DNA repair RAD52-like protein 1, mitochondrial OS=Arabidopsis thaliana OX=3702 GN=RAD52-1 PE=1 SV=1
